# Supplementary material for: Selective enrichment of mycobacterial proteins from infected host macrophages
Source: Sci Rep. 2015 Aug 25;5:13430. doi: 10.1038/srep13430 (PMC4548221; doi:10.1038/srep13430)
Supplement: Supplementary Information [file srep13430-s2.xls]

## Sheet: H37RV
Proteins identified using NanoLC-Ultra 1D coupled with TripleTOF 5600 mass spectrometer
N	Unused	Total	% Cov	Accession #	Name	Species	Peptides(95%)
1	25.63	25.63	85	tr|I6Y7L1|I6Y7L1_MYCTU	Chaperone protein DnaK OS=Mycobacterium tuberculosis (strain ATCC 25618 / H37Rv) GN=dnaK PE=3 SV=1	MYCTU	14
2	22.06	22.06	73.2	tr|I6X921|I6X921_MYCTU	Endopeptidase ATP binding protein chain B ClpB OS=Mycobacterium tuberculosis (strain ATCC 25618 / H37Rv) GN=RVBD_0384c PE=3 SV=1	MYCTU	11
3	20.14	20.14	81.8	tr|O53673|O53673_MYCTU	Heat shock protein Hsp OS=Mycobacterium tuberculosis (strain ATCC 25618 / H37Rv) GN=hsp PE=3 SV=1	MYCTU	10
4	16	16	75.4	tr|I6Y7T8|I6Y7T8_MYCTU	60 kDa chaperonin OS=Mycobacterium tuberculosis (strain ATCC 25618 / H37Rv) GN=groL PE=3 SV=1	MYCTU	9
5	8	8	67.4	tr|I6YD59|I6YD59_MYCTU	Bacterioferritin BfrB OS=Mycobacterium tuberculosis (strain ATCC 25618 / H37Rv) GN=RVBD_3841 PE=4 SV=1	MYCTU	4
6	7.56	7.56	93.7	tr|B5TV89|B5TV89_MYCTU	6 kDa early secretory antigenic target OS=Mycobacterium tuberculosis (strain ATCC 25618 / H37Rv) GN=esat-6 PE=4 SV=1	MYCTU	12
7	6.03	6.03	67.3	tr|O53154|O53154_MYCTU	ABC transporter ATP-binding protein OS=Mycobacterium tuberculosis (strain ATCC 25618 / H37Rv) GN=Rv1463 PE=4 SV=1	MYCTU	3
8	6	6	100	tr|I6Y1L2|I6Y1L2_MYCTU	Alanine rich protein OS=Mycobacterium tuberculosis (strain ATCC 25618 / H37Rv) GN=RVBD_2744c PE=4 SV=1	MYCTU	3
9	6	6	76	tr|B5TV88|B5TV88_MYCTU	10 kDa culture filtrate protein OS=Mycobacterium tuberculosis (strain ATCC 25618 / H37Rv) GN=cfp-10 PE=4 SV=1	MYCTU	8
10	6	6	91.8	tr|I6WZX2|I6WZX2_MYCTU	Uncharacterized protein OS=Mycobacterium tuberculosis (strain ATCC 25618 / H37Rv) GN=RVBD_0968 PE=4 SV=1	MYCTU	3
11	5.55	5.55	66	tr|I6Y3F9|I6Y3F9_MYCTU	10 kDa chaperonin OS=Mycobacterium tuberculosis (strain ATCC 25618 / H37Rv) GN=groS PE=3 SV=1	MYCTU	4
12	4.89	4.89	90.2	tr|I6X4B8|I6X4B8_MYCTU	ATP-dependent Clp protease proteolytic subunit OS=Mycobacterium tuberculosis (strain ATCC 25618 / H37Rv) GN=clpP PE=3 SV=1	MYCTU	3
13	4.54	4.54	86.1	tr|I6Y869|I6Y869_MYCTU	Heat shock protein HspX OS=Mycobacterium tuberculosis (strain ATCC 25618 / H37Rv) GN=RVBD_2031c PE=3 SV=1	MYCTU	3
14	4	4	88.9	tr|I6YCH4|I6YCH4_MYCTU	CarD family transcriptional regulator OS=Mycobacterium tuberculosis (strain ATCC 25618 / H37Rv) GN=RVBD_3583c PE=4 SV=1	MYCTU	2
15	4	4	40	tr|I6Y7W3|I6Y7W3_MYCTU	Isocitrate lyase Icl OS=Mycobacterium tuberculosis (strain ATCC 25618 / H37Rv) GN=RVBD_0467 PE=4 SV=1	MYCTU	3
16	4	4	51.5	tr|I6WY69|I6WY69_MYCTU	Protein GrpE OS=Mycobacterium tuberculosis (strain ATCC 25618 / H37Rv) GN=grpE PE=3 SV=1	MYCTU	2
17	3.92	3.92	68.6	tr|I6X1B6|I6X1B6_MYCTU	Cysteine desulfurase OS=Mycobacterium tuberculosis (strain ATCC 25618 / H37Rv) GN=RVBD_1464 PE=3 SV=1	MYCTU	2
18	3.36	3.36	60.2	tr|O06218|O06218_MYCTU	Alkylhydroperoxidase AhpD family core domain-containing protein OS=Mycobacterium tuberculosis (strain ATCC 25618 / H37Rv) GN=Rv2159c PE=3 SV=1	MYCTU	2
19	2.95	2.95	64.8	tr|I6YBA1|I6YBA1_MYCTU	Uncharacterized protein OS=Mycobacterium tuberculosis (strain ATCC 25618 / H37Rv) GN=RVBD_3131 PE=4 SV=1	MYCTU	2
20	2.61	2.61	69.7	tr|I6Y1J2|I6Y1J2_MYCTU	RNA polymerase sigma factor OS=Mycobacterium tuberculosis (strain ATCC 25618 / H37Rv) GN=RVBD_2710 PE=3 SV=1	MYCTU	2
21	2.53	2.53	72.5	sp|P9WGG7-3|SIGE_MYCTU	Isoform 3 of ECF RNA polymerase sigma factor SigE OS=Mycobacterium tuberculosis (strain ATCC 25618 / H37Rv) GN=sigE	MYCTU	1
22	2.02	2.02	54.5	tr|I6Y0U0|I6Y0U0_MYCTU	NAD-dependent glutamate dehydrogenase Gdh OS=Mycobacterium tuberculosis (strain ATCC 25618 / H37Rv) GN=RVBD_2476c PE=4 SV=1	MYCTU	1
23	2.01	2.01	65.7	tr|I6Y9Q3|I6Y9Q3_MYCTU	Citrate synthase OS=Mycobacterium tuberculosis (strain ATCC 25618 / H37Rv) GN=prpC PE=3 SV=1	MYCTU	1
24	2.01	2.01	47.1	tr|I6YC25|I6YC25_MYCTU	60 kDa chaperonin OS=Mycobacterium tuberculosis (strain ATCC 25618 / H37Rv) GN=groL PE=3 SV=1	MYCTU	1
25	2	2	60.1	tr|I6YBX7|I6YBX7_MYCTU	Catalase-peroxidase OS=Mycobacterium tuberculosis (strain ATCC 25618 / H37Rv) GN=katG PE=3 SV=1	MYCTU	1
26	2	2	59.7	tr|I6X8D3|I6X8D3_MYCTU	Myo-inositol-1-phosphate synthase Ino1 OS=Mycobacterium tuberculosis (strain ATCC 25618 / H37Rv) GN=RVBD_0046c PE=4 SV=1	MYCTU	1
27	2	2	52.1	tr|O06582|O06582_MYCTU	2-methylcitrate dehydratase PrpD OS=Mycobacterium tuberculosis (strain ATCC 25618 / H37Rv) GN=prpD PE=4 SV=1	MYCTU	1
28	2	2	64.1	tr|I6Y4F5|I6Y4F5_MYCTU	Elongation factor Tu OS=Mycobacterium tuberculosis (strain ATCC 25618 / H37Rv) GN=tuf PE=3 SV=1	MYCTU	1
29	2	2	75	tr|I6Y3F2|I6Y3F2_MYCTU	Ribonuclease VapC OS=Mycobacterium tuberculosis (strain ATCC 25618 / H37Rv) GN=vapC PE=3 SV=1	MYCTU	1
30	2	2	47.3	tr|P71840|P71840_MYCTU	Uncharacterized protein OS=Mycobacterium tuberculosis (strain ATCC 25618 / H37Rv) GN=Rv0787 PE=4 SV=2	MYCTU	1
31	2	2	100	tr|O05312|O05312_MYCTU	Conserved protein OS=Mycobacterium tuberculosis (strain ATCC 25618 / H37Rv) GN=Rv1211 PE=4 SV=3	MYCTU	1
32	2	2	37.1	tr|I6XIJ6|I6XIJ6_MYCTU	Thioredoxin OS=Mycobacterium tuberculosis (strain ATCC 25618 / H37Rv) GN=RVBD_3914 PE=3 SV=1	MYCTU	1
33	2	2	88.8	tr|I6XB64|I6XB64_MYCTU	50S ribosomal protein L31 OS=Mycobacterium tuberculosis (strain ATCC 25618 / H37Rv) GN=rpmE PE=3 SV=1	MYCTU	1
34	2	2	60	tr|I6X3P5|I6X3P5_MYCTU	Acyl carrier protein OS=Mycobacterium tuberculosis (strain ATCC 25618 / H37Rv) GN=acpP PE=3 SV=1	MYCTU	1
35	2	2	95	tr|I6XWB9|I6XWB9_MYCTU	Uncharacterized protein OS=Mycobacterium tuberculosis (strain ATCC 25618 / H37Rv) GN=Rv0810c PE=4 SV=1	MYCTU	1
36	2	2	71.8	sp|Q6MX43|DODEC_MYCTU	Calcium dodecin OS=Mycobacterium tuberculosis (strain ATCC 25618 / H37Rv) GN=secE2 PE=1 SV=1	MYCTU	1
37	2	2	28	tr|Q6MWY0|Q6MWY0_MYCTU	PE-PGRS family protein PE_PGRS50 OS=Mycobacterium tuberculosis (strain ATCC 25618 / H37Rv) GN=PE_PGRS50 PE=4 SV=1	MYCTU	1
38	2	2	26.2	tr|I6Y560|I6Y560_MYCTU	Possible transposase OS=Mycobacterium tuberculosis (strain ATCC 25618 / H37Rv) GN=Rv0922 PE=4 SV=1	MYCTU	1
39	2	2	55.1	tr|I6X4H0|I6X4H0_MYCTU	Succinyl-CoA:3-ketoacid-CoA transferase beta subunit ScoB OS=Mycobacterium tuberculosis (strain ATCC 25618 / H37Rv) GN=RVBD_2503c PE=4 SV=1	MYCTU	1
40	1.72	1.72	34.8	tr|I6X9I6|I6X9I6_MYCTU	DNA-directed RNA polymerase subunit beta' OS=Mycobacterium tuberculosis (strain ATCC 25618 / H37Rv) GN=rpoC PE=3 SV=1	MYCTU	1
41	1.72	1.72	31.5	tr|O33346|O33346_MYCTU	Penicillin-binding lipoprotein OS=Mycobacterium tuberculosis (strain ATCC 25618 / H37Rv) GN=Rv2864c PE=4 SV=3	MYCTU	1
42	1.7	1.72	41.8	tr|I6YG71|I6YG71_MYCTU	DNA-directed RNA polymerase subunit alpha OS=Mycobacterium tuberculosis (strain ATCC 25618 / H37Rv) GN=rpoA PE=3 SV=1	MYCTU	1
43	1.59	1.59	73.1	tr|O53734|O53734_MYCTU	Uncharacterized protein OS=Mycobacterium tuberculosis (strain ATCC 25618 / H37Rv) GN=Rv0449c PE=4 SV=1	MYCTU	1
44	1.51	1.51	28.1	tr|O07717|O07717_MYCTU	Isocitrate lyase AceAb OS=Mycobacterium tuberculosis (strain ATCC 25618 / H37Rv) GN=aceAb PE=4 SV=1	MYCTU	1
