# Supplementary material for: Selective enrichment of mycobacterial proteins from infected host macrophages
Source: Sci Rep. 2015 Aug 25;5:13430. doi: 10.1038/srep13430 (PMC4548221; doi:10.1038/srep13430)
Supplement: Supplementary Information [file srep13430-s3.xls]

## Sheet: Table S2
This table contains the raw and normalized values of SWATH quantitation results of H37Ra, H37 Rv and BND strains.
Values from three replicates are listed for each strain under study.

## Sheet: H3Ra (12+24+48) TRYPSIN+ LYS C 
N	Unused	% Cov	Accession #	Name	Species	Peptides(95%)	SWATH RA12 HRS-1	SWATH RA12 HRS-2	SWATH RA12 HRS-3	SWATH RA 24 HRS-1	SWATH RA 24 HRS-2	SWATH RA 24 HRS-3	SWATH RA 48 HRS-1	SWATH RA 48 HRS-2	SWATH RA 48 HRS-3
1	72.65	80.3	sp|P00722|BGAL_ECOLI	Beta-galactosidase OS=Escherichia coli (strain K12) GN=lacZ PE=1 SV=2	ECOLI	47	205844	220719	228807	222834	235982	228869	252492	253612	280783
2	8	90.6	sp|A5TZG6|CH601_MYCTA	60 kDa chaperonin 1 OS=Mycobacterium tuberculosis (strain ATCC 25177 / H37Ra) GN=groL1 PE=3 SV=1	MYCTA	5	4178.45	3046.73	2545.89	81287.1	88437.9	90712.2	1309.15	1583.83	496.813
3	6	61.1	tr|A5U1M6|A5U1M6_MYCTA	Ferredoxin FdxC OS=Mycobacterium tuberculosis (strain ATCC 25177 / H37Ra) GN=fdxC PE=4 SV=1	MYCTA	3	10181	11434.3	10848.3	7122.59	11994.7	9162.75	21403.7	14992.2	21562.8
4	4.01	58.5	tr|A5U5D4|A5U5D4_MYCTA	NAD(+) synthetase OS=Mycobacterium tuberculosis (strain ATCC 25177 / H37Ra) GN=nadE PE=4 SV=1	MYCTA	2	22589.1	19091.9	23682.9	17639.6	15790.4	15981.3	7526.07	7250.52	13569.5
5	4	99.4	sp|A5U036|RL10_MYCTA	50S ribosomal protein L10 OS=Mycobacterium tuberculosis (strain ATCC 25177 / H37Ra) GN=rplJ PE=3 SV=1	MYCTA	2	51516.7	47315.4	52507.9	35209.6	36847.8	32956.5	29853.8	16658	33643.5
6	4	66.4	sp|A5U071|EFTU_MYCTA	Elongation factor Tu OS=Mycobacterium tuberculosis (strain ATCC 25177 / H37Ra) GN=tuf PE=3 SV=1	MYCTA	3	25670.4	31504.9	28675.9	19907.8	18213.2	19555.2	93876.5	91279.4	85300.8
7	4	77.1	sp|A5U4Y2|HTPG_MYCTA	Chaperone protein HtpG OS=Mycobacterium tuberculosis (strain ATCC 25177 / H37Ra) GN=htpG PE=3 SV=1	MYCTA	3	133291	143437	134647	89963	100551	102177	179872	187286	198933
8	4	90.4	tr|A5U4S6|A5U4S6_MYCTA	Acyl carrier protein OS=Mycobacterium tuberculosis (strain ATCC 25177 / H37Ra) GN=acpM PE=3 SV=1	MYCTA	2	5327.51	5684.82	4890.27	11168.7	12685.9	13004.6	23498.8	24383.5	12343.4
9	3.59	9.2	tr|A5U6U1|A5U6U1_MYCTA	Phenolpthiocerol synthesis type-I polyketide synthase PpsD OS=Mycobacterium tuberculosis (strain ATCC 25177 / H37Ra) GN=ppsD PE=4 SV=1	MYCTA	2	238735	237543	255646	248424	257841	275787	158467	168950	162096
10	2.2	46	sp|A5U6N7|RRF_MYCTA	Ribosome-recycling factor OS=Mycobacterium tuberculosis (strain ATCC 25177 / H37Ra) GN=frr PE=3 SV=1	MYCTA	1	13905.6	16416.7	14705.9	15999.9	6359.31	16471.7	30665.8	25680	26704.3
11	2.19	61.6	tr|A5TZV0|A5TZV0_MYCTA	Ribonucleoside-diphosphate reductase OS=Mycobacterium tuberculosis (strain ATCC 25177 / H37Ra) GN=nrdZ PE=3 SV=1	MYCTA	1	1637.02	11947.3	9647.82	10427.8	10567.6	11898.5	5216.81	5503.49	5611.18
12	2.09	71.4	sp|A5U9F4|PHAS_MYCTA	Phthioceranic/hydroxyphthioceranic acid synthase OS=Mycobacterium tuberculosis (strain ATCC 25177 / H37Ra) GN=pks2 PE=3 SV=1	MYCTA	2	83415.8	91542.7	85811.5	75180.7	80663.2	80524.3	41208.5	39341.2	50255.6
13	2.05	77.1	tr|A5TYW9|A5TYW9_MYCTA	Acetyl-CoA acetyltransferase FadA2 OS=Mycobacterium tuberculosis (strain ATCC 25177 / H37Ra) GN=fadA2 PE=3 SV=1	MYCTA	2	21205	47895.4	66919.2	25079.7	8841.74	63302	52899.5	52682.5	52472
14	2.04	68.3	tr|A5U058|A5U058_MYCTA	Acyl-CoA dehydrogenase FadE8 OS=Mycobacterium tuberculosis (strain ATCC 25177 / H37Ra) GN=fadE8 PE=3 SV=1	MYCTA	1	4073.37	38385.7	9366.25	2302.15	45253.8	42113.8	17305.4	40726.1	37555.4
15	2	75.6	tr|A5U0J3|A5U0J3_MYCTA	Uncharacterized protein OS=Mycobacterium tuberculosis (strain ATCC 25177 / H37Ra) GN=MRA_0814 PE=4 SV=1	MYCTA	1	10885.9	11757.8	18612.1	23763.7	3714.02	1525.78	47348	41995	57605.9
16	1.8	55	tr|A5TZE1|A5TZE1_MYCTA	Putative amino acid oxidase flavoprotein ThiO OS=Mycobacterium tuberculosis (strain ATCC 25177 / H37Ra) GN=thiO PE=4 SV=1	MYCTA	1	NQ	NQ	NQ	NQ	NQ	NQ	NQ	NQ	NQ
17	1	29.9	tr|A5U879|A5U879_MYCTA	Uncharacterized protein OS=Mycobacterium tuberculosis (strain ATCC 25177 / H37Ra) GN=MRA_3444 PE=4 SV=1	MYCTA	0	3300.59	2411.14	3191.83	715.569	1738.81	2013.98	2396.59	4421.4	1508.4
18	0.78	28	RRRRRtr|A5U4M3|A5U4M3_MYCTA	REVERSED Putative iron-sulfur protein OS=Mycobacterium tuberculosis (strain ATCC 25177 / H37Ra) GN=qcrA PE=4 SV=1	MYCTA	0	117576	51884.8	35091.7	165522	49679.6	34280	5207.07	163798	85169.5
19	0.7	37.9	tr|A5U7W4|A5U7W4_MYCTA	L-lysine aminotransferase OS=Mycobacterium tuberculosis (strain ATCC 25177 / H37Ra) GN=lat PE=3 SV=1	MYCTA	1	2260.21	610.4	2021.75	1398.75	203.34	443.375	1138.21	266.771	319.237
20	0.56	20	tr|A5U5N0|A5U5N0_MYCTA	Orn/Lys/Arg family decarboxylase OS=Mycobacterium tuberculosis (strain ATCC 25177 / H37Ra) GN=MRA_2559 PE=4 SV=1	MYCTA	0	43566.1	6794.78	5762.85	5838.96	1266.97	58194.6	16539.6	4420.2	17510
21	0.38	26.3	tr|A5TZT1|A5TZT1_MYCTA	Fatty-acid-CoA ligase FadD8 OS=Mycobacterium tuberculosis (strain ATCC 25177 / H37Ra) GN=fadD8 PE=4 SV=1	MYCTA	0	20850.7	36596.2	37033.6	7456.1	25177.5	40892.6	26633.1	21511	30245.2
22	0.35	24.7	tr|A5TZH6|A5TZH6_MYCTA	Transmembrane transport protein MmpL4 OS=Mycobacterium tuberculosis (strain ATCC 25177 / H37Ra) GN=mmpL4 PE=4 SV=1	MYCTA	0	8509.07	7519.98	5706.66	6375.04	5433.65	153.722	7057.08	2275.32	7174.72
23	0.31	41.2	RRRRRtr|A5U0C4|A5U0C4_MYCTA	REVERSED Putative transcriptional regulatory protein OS=Mycobacterium tuberculosis (strain ATCC 25177 / H37Ra) GN=MRA_0746 PE=4 SV=1	MYCTA	0	NQ	NQ	NQ	NQ	NQ	NQ	NQ	NQ	NQ
24	0.29	24.3	RRRRRtr|A5U5W1|A5U5W1_MYCTA	REVERSED Alpha-mannosyltransferase PimA OS=Mycobacterium tuberculosis (strain ATCC 25177 / H37Ra) GN=pimA PE=4 SV=1	MYCTA	0	60028.2	60771.7	67430.7	65651.5	69251.9	69104.3	22818.1	28369.4	28674.5
25	0.24	66.4	tr|A5U6Z7|A5U6Z7_MYCTA	DNA-binding protein hupB OS=Mycobacterium tuberculosis (strain ATCC 25177 / H37Ra) GN=hupB PE=3 SV=1	MYCTA	0	3280.13	3299.47	2501.64	13730.4	13310.1	12442	1473.12	1771.42	2786.04
26	0.22	7.7	RRRRRtr|A5U5X7|A5U5X7_MYCTA	REVERSED Uncharacterized protein OS=Mycobacterium tuberculosis (strain ATCC 25177 / H37Ra) GN=MRA_2654 PE=4 SV=1	MYCTA	0	16899.9	15886	27733.9	26542.7	2663.58	6054.99	10333.2	32619.9	12863.1
27	0.21	25.8	RRRRRtr|A5U6U1|A5U6U1_MYCTA	REVERSED Phenolpthiocerol synthesis type-I polyketide synthase PpsD OS=Mycobacterium tuberculosis (strain ATCC 25177 / H37Ra) GN=ppsD PE=4 SV=1	MYCTA	0	10772.3	764.657	5030.94	3196.02	1398.47	3231.81	338.855	8057.67	907.464
28	0.21	25.5	sp|A5U053|RPOC_MYCTA	DNA-directed RNA polymerase subunit beta' OS=Mycobacterium tuberculosis (strain ATCC 25177 / H37Ra) GN=rpoC PE=3 SV=1	MYCTA	0	4208.21	3646.37	3746.19	2505.85	1631.1	3206.99	3508.82	3614.9	4379.88
29	0.2	32.7	RRRRRtr|A5U7E7|A5U7E7_MYCTA	REVERSED Two component sensor histidine kinase DevS OS=Mycobacterium tuberculosis (strain ATCC 25177 / H37Ra) GN=devS PE=1 SV=1	MYCTA	0	491.176	6984.31	4009.49	1343.89	1307.82	1831.98	1643.73	525.214	1575.09
30	0.19	46.3	sp|A5U726|DNLJ_MYCTA	DNA ligase OS=Mycobacterium tuberculosis (strain ATCC 25177 / H37Ra) GN=ligA PE=3 SV=1	MYCTA	1	18593.9	21717.9	19646.9	13867	16158.5	14668.3	21801.1	17061.1	18621.1
31	0.18	22.9	RRRRRtr|A5TZQ8|A5TZQ8_MYCTA	REVERSED Putative conserved transmembrane protein OS=Mycobacterium tuberculosis (strain ATCC 25177 / H37Ra) GN=MRA_0535 PE=4 SV=1	MYCTA	0	8050	8143.32	9622.66	17088.8	19354.3	3682.76	6815.13	7683.1	21723.5
32	0.17	59.7	tr|A5U0F2|A5U0F2_MYCTA	Cytochrome p450 51 cyp51 OS=Mycobacterium tuberculosis (strain ATCC 25177 / H37Ra) GN=cyp51 PE=3 SV=1	MYCTA	0	2888.68	3387.14	3641.98	4885.4	4809.17	2194.88	2522.56	4491.44	4265.59
33	0.17	7.6	sp|A5U6V9|PHKR_MYCTA	Phthiodiolone/phenolphthiodiolone dimycocerosates ketoreductase OS=Mycobacterium tuberculosis (strain ATCC 25177 / H37Ra) GN=MRA_2978 PE=3 SV=1	MYCTA	0	28191.4	6631.87	6715.5	18051	19317.8	3230.37	5135.86	26681.6	23813.3
34	0.15	58.3	tr|A5U7V0|A5U7V0_MYCTA	Phosphoribosylaminoimidazole carboxylase ATPase subunit OS=Mycobacterium tuberculosis (strain ATCC 25177 / H37Ra) GN=purK PE=4 SV=1	MYCTA	0	52.4923	98.399	742.246	437.725	192.353	131.651	663.636	192.896	110.939
35	0.13	68.1	RRRRRtr|A5U7K6|A5U7K6_MYCTA	REVERSED Uncharacterized protein OS=Mycobacterium tuberculosis (strain ATCC 25177 / H37Ra) GN=MRA_3223 PE=4 SV=1	MYCTA	0	7618.58	1342.38	10873.5	6645.99	1713.21	6577.54	14033.3	16435.9	17893.6
36	0.12	26.1	sp|A5U1I0|METE_MYCTA	5-methyltetrahydropteroyltriglutamate--homocysteine methyltransferase OS=Mycobacterium tuberculosis (strain ATCC 25177 / H37Ra) GN=metE PE=3 SV=1	MYCTA	0	9892.29	11055	4440.02	23458.2	19911.5	20792.5	7455.37	7339.45	6105.89
37	0.12	67.9	tr|A5U8Y2|A5U8Y2_MYCTA	Putative secretory protein OS=Mycobacterium tuberculosis (strain ATCC 25177 / H37Ra) GN=MRA_3693 PE=4 SV=1	MYCTA	0	9037.81	140.352	2905.74	7249.53	114.702	7978.81	6002.85	6397.25	365.683
38	0.11	6.1	tr|A5U5M2|A5U5M2_MYCTA	Fatty-acid synthase OS=Mycobacterium tuberculosis (strain ATCC 25177 / H37Ra) GN=fas PE=4 SV=1	MYCTA	0	9766.18	5093.13	6228.62	3863.97	5656.9	3940.43	5627.22	3789.19	5927.01
39	0.1	16.2	RRRRRtr|A5U683|A5U683_MYCTA	REVERSED Uncharacterized protein OS=Mycobacterium tuberculosis (strain ATCC 25177 / H37Ra) GN=MRA_2757 PE=4 SV=1	MYCTA	0	3513.26	2253.52	1367.72	1116.55	1496.11	1277	1918.44	1584.43	1694.67
40	0.1	34	RRRRRtr|A5U7L5|A5U7L5_MYCTA	REVERSED ABC transporter ATP-binding protein OS=Mycobacterium tuberculosis (strain ATCC 25177 / H37Ra) GN=MRA_3232 PE=4 SV=1	MYCTA	0	24278.9	25564.1	33266.5	29475	28071.9	33850.2	10029.8	5602.49	2000.47
41	0.1	24.2	RRRRRtr|A5U831|A5U831_MYCTA	REVERSED Uncharacterized protein OS=Mycobacterium tuberculosis (strain ATCC 25177 / H37Ra) GN=MRA_3397 PE=4 SV=1	MYCTA	0	36507.3	42680.2	37877.5	23872.3	25146.7	18560.2	24017.9	21168.3	22624.1
42	0.1	14.2	tr|A5U2Y5|A5U2Y5_MYCTA	DNA polymerase I OS=Mycobacterium tuberculosis (strain ATCC 25177 / H37Ra) GN=polA PE=3 SV=1	MYCTA	0	9366.53	5842.16	5337.45	994.182	3501.91	1961.94	1825.79	5134.05	2150.18
43	0.1	11	tr|A5U420|A5U420_MYCTA	Uncharacterized protein OS=Mycobacterium tuberculosis (strain ATCC 25177 / H37Ra) GN=MRA_2011 PE=4 SV=1	MYCTA	0	5379.42	4049.82	655.272	3912.28	3850.11	2802.98	32.6535	4734.66	4330.51
44	0.09	67.7	RRRRRtr|A5U299|A5U299_MYCTA	REVERSED Ribonuclease VapC OS=Mycobacterium tuberculosis (strain ATCC 25177 / H37Ra) GN=vapC PE=3 SV=1	MYCTA	0	NQ	NQ	NQ	NQ	NQ	NQ	NQ	NQ	NQ
45	0.09	71.1	RRRRRsp|A5U8D2|RL17_MYCTA	REVERSED 50S ribosomal protein L17 OS=Mycobacterium tuberculosis (strain ATCC 25177 / H37Ra) GN=rplQ PE=3 SV=1	MYCTA	0	2807.56	20194.2	18976.9	7950.66	22161.5	8403.9	5343.04	14975.9	14776.3
46	0.09	14.8	RRRRRtr|A5U9I8|A5U9I8_MYCTA	REVERSED Glutamate synthase large subunit OS=Mycobacterium tuberculosis (strain ATCC 25177 / H37Ra) GN=gltB PE=4 SV=1	MYCTA	0	11651.3	14275.6	5750.92	7251.5	8257.85	9288.47	16094.3	7665.47	17776.7
47	0.09	7	sp|A5U9I2|RRAAH_MYCTA	Putative regulator of ribonuclease activity OS=Mycobacterium tuberculosis (strain ATCC 25177 / H37Ra) GN=MRA_3893 PE=3 SV=1	MYCTA	0	171.387	528.743	513.726	32.692	581.093	93.3311	1315.46	65.307	880.663
48	0.09	36.1	tr|A5U6A9|A5U6A9_MYCTA	Putative type I restriction/modification system DNA methylase HsdM OS=Mycobacterium tuberculosis (strain ATCC 25177 / H37Ra) GN=hsdM PE=4 SV=1	MYCTA	0	7048.55	3532.61	5600.57	7708.12	7509.88	3672.22	2987.44	5199.22	6105.36
49	0.08	34.6	tr|A5U015|A5U015_MYCTA	Enoyl-CoA hydratase EchA3 OS=Mycobacterium tuberculosis (strain ATCC 25177 / H37Ra) GN=echA3 PE=4 SV=1	MYCTA	0	20869.3	10606.4	19413.3	14605.2	12933	16545.9	23488.9	21312.2	23111.6
50	0.08	42.3	tr|A5U4B1|A5U4B1_MYCTA	Uncharacterized protein OS=Mycobacterium tuberculosis (strain ATCC 25177 / H37Ra) GN=MRA_2100 PE=4 SV=1	MYCTA	0	1478.78	1231.35	1464.61	133.076	143.009	714.061	389.239	566.646	2621.99
51	0.08	19.2	tr|A5U9D3|A5U9D3_MYCTA	Secreted antigen 85-A FbpA OS=Mycobacterium tuberculosis (strain ATCC 25177 / H37Ra) GN=fbpA PE=4 SV=1	MYCTA	0	188.664	872.196	3129.12	1672.25	955.53	1878.97	1839.11	6278.53	2743.11
52	0.08	68.7	RRRRRsp|A5TZU6|Y573_MYCTA	REVERSED UPF0234 protein MRA_0573 OS=Mycobacterium tuberculosis (strain ATCC 25177 / H37Ra) GN=MRA_0573 PE=3 SV=1	MYCTA	0	3129.58	11489.2	11132.3	7454.86	985.698	4668.86	10675	8650.69	4475.12
53	0.08	11.4	RRRRRsp|A5U0A7|RS5_MYCTA	REVERSED 30S ribosomal protein S5 OS=Mycobacterium tuberculosis (strain ATCC 25177 / H37Ra) GN=rpsE PE=3 SV=1	MYCTA	0	5946.27	11551.6	17736.6	14397	4031.55	15110.9	9456.63	14524.9	8557.09
54	0.08	60	RRRRRtr|A5U037|A5U037_MYCTA	REVERSED 50S ribosomal protein L7/L12 OS=Mycobacterium tuberculosis (strain ATCC 25177 / H37Ra) GN=rplL PE=3 SV=1	MYCTA	0	1566.46	3998.76	4963.94	5883.79	1178.59	6197.14	6217.4	636.315	2190.2
55	0.08	26.3	tr|A5U1F9|A5U1F9_MYCTA	Ribosome-binding ATPase YchF OS=Mycobacterium tuberculosis (strain ATCC 25177 / H37Ra) GN=ychF PE=3 SV=1	MYCTA	0	94481.7	1230.48	94713.1	2789.26	73095.1	73029.2	21468.1	21055.8	23564.5
56	0.08	11.1	tr|A5U675|A5U675_MYCTA	Putative integral membrane protein OS=Mycobacterium tuberculosis (strain ATCC 25177 / H37Ra) GN=MRA_2750 PE=4 SV=1	MYCTA	0	323.698	302.158	442.529	135.795	511.303	90.4948	32.6755	242.557	229.679
57	0.07	42.3	RRRRRtr|A5U0L3|A5U0L3_MYCTA	REVERSED Fatty acid desaturase OS=Mycobacterium tuberculosis (strain ATCC 25177 / H37Ra) GN=desA1 PE=3 SV=1	MYCTA	0	3687.32	2130.61	1877.67	131.369	2651.09	890.086	3209.56	7712.19	5720
58	0.07	45	RRRRRtr|A5U833|A5U833_MYCTA	REVERSED Putative oxidoreductase OS=Mycobacterium tuberculosis (strain ATCC 25177 / H37Ra) GN=MRA_3399 PE=4 SV=1	MYCTA	0	16331.1	16762	16822.5	11434.9	10198.1	11658.7	8442.95	5365.33	5836.69
59	0.07	50.2	tr|A5U1B6|A5U1B6_MYCTA	Enoyl-CoA hydratase EchA8 OS=Mycobacterium tuberculosis (strain ATCC 25177 / H37Ra) GN=echA8 PE=3 SV=1	MYCTA	0	5697.1	4762.36	3421.07	1945.53	1726	28676.4	578.48	2061.69	588.469
60	0.07	5.1	RRRRRtr|A5U0L2|A5U0L2_MYCTA	REVERSED tRNA-dihydrouridine synthase OS=Mycobacterium tuberculosis (strain ATCC 25177 / H37Ra) GN=MRA_0833 PE=3 SV=1	MYCTA	0	25911.8	26687.5	26286.5	25916.2	26760.6	22578.5	13646.4	9856.66	9287.8
61	0.07	1.4	RRRRRtr|A5U3K2|A5U3K2_MYCTA	REVERSED Uncharacterized protein OS=Mycobacterium tuberculosis (strain ATCC 25177 / H37Ra) GN=MRA_1846 PE=4 SV=1	MYCTA	0	31857.8	30798.9	37530.6	18605.4	20884.3	54270.8	25083.7	50839.2	32795.8
62	0.07	10.5	RRRRRtr|A5U6V6|A5U6V6_MYCTA	REVERSED Fatty-acid-CoA ligase FadD22 OS=Mycobacterium tuberculosis (strain ATCC 25177 / H37Ra) GN=fadD22 PE=4 SV=1	MYCTA	0	13845	12580.4	13951.2	9091.76	9188.65	7725.94	25888.6	26076.5	27965.8
63	0.07	5.1	RRRRRtr|A5U8H1|A5U8H1_MYCTA	REVERSED MCE-family protein Mce4D OS=Mycobacterium tuberculosis (strain ATCC 25177 / H37Ra) GN=mce4D PE=4 SV=1	MYCTA	0	10628.3	10696.3	10507	25387.6	28223.5	27457.7	32664	30738.7	3375.85
64	0.07	21.6	tr|A5U0T5|A5U0T5_MYCTA	Citrate synthase OS=Mycobacterium tuberculosis (strain ATCC 25177 / H37Ra) GN=gltA2 PE=3 SV=1	MYCTA	0	3838.86	22165.7	8675.15	3485.31	14848.1	12352.1	17786.3	8723.59	18297.5
65	0.07	13.5	tr|A5U260|A5U260_MYCTA	Uncharacterized protein OS=Mycobacterium tuberculosis (strain ATCC 25177 / H37Ra) GN=MRA_1368 PE=4 SV=1	MYCTA	0	32703.9	1952.03	36813.4	65091.7	63522.7	66460.4	643.538	32460.7	20821.5
66	0.07	18	tr|A5U3U7|A5U3U7_MYCTA	Putative short-chain type dehydrogenase/reductase OS=Mycobacterium tuberculosis (strain ATCC 25177 / H37Ra) GN=MRA_1939 PE=3 SV=1	MYCTA	0	7012.01	868.28	8961.35	22673.8	5773.74	23210.8	9200.26	8539.94	12492
67	0.07	13	tr|A5U5P4|A5U5P4_MYCTA	Uncharacterized protein OS=Mycobacterium tuberculosis (strain ATCC 25177 / H37Ra) GN=MRA_2573 PE=4 SV=1	MYCTA	0	2350.39	2946.77	2691.89	1453.2	3313.27	3168.4	166.32	2527.24	1711.49
68	0.07	7.3	tr|A5U8N3|A5U8N3_MYCTA	Putative oxidoreductase OS=Mycobacterium tuberculosis (strain ATCC 25177 / H37Ra) GN=MRA_3598 PE=3 SV=1	MYCTA	0	18536	23998.1	43797.5	26283.8	10189.7	13533.4	26807	20475.3	15464.2
69	0.06	28.5	sp|A5U2W1|HIS6_MYCTA	Imidazole glycerol phosphate synthase subunit HisF OS=Mycobacterium tuberculosis (strain ATCC 25177 / H37Ra) GN=hisF PE=3 SV=1	MYCTA	0	14371.2	16287.2	15004.1	4333.28	129.693	12917.6	31678.1	34438.8	36619.1
70	0.06	29.4	tr|A5TYI1|A5TYI1_MYCTA	Cation-transporter ATPase I CtpI OS=Mycobacterium tuberculosis (strain ATCC 25177 / H37Ra) GN=ctpI2 PE=3 SV=1	MYCTA	0	28264.9	30174.5	24064.5	19734.1	4357.16	22067.3	4328.12	18544.9	15186
71	0.06	31	tr|A5U0H5|A5U0H5_MYCTA	Uncharacterized protein OS=Mycobacterium tuberculosis (strain ATCC 25177 / H37Ra) GN=MRA_0796 PE=4 SV=1	MYCTA	0	552.451	1651.87	1203.43	65.296	693.445	32.6975	188.234	2018.8	195.631
72	0.06	51.8	tr|A5U322|A5U322_MYCTA	Putative chalcone synthase Pks11 OS=Mycobacterium tuberculosis (strain ATCC 25177 / H37Ra) GN=pks11 PE=4 SV=1	MYCTA	0	147.561	898.991	710.494	65.395	136.497	391.34	380.762	170.38	286.906
73	0.06	16.9	RRRRRtr|A5U0T5|A5U0T5_MYCTA	REVERSED Citrate synthase OS=Mycobacterium tuberculosis (strain ATCC 25177 / H37Ra) GN=gltA2 PE=3 SV=1	MYCTA	0	33921.4	35577.7	25004.7	12512.9	21744.3	24797	19942.3	28681.1	23294
74	0.06	19.7	RRRRRtr|A5U6L8|A5U6L8_MYCTA	REVERSED Putative penicillin-binding lipoprotein OS=Mycobacterium tuberculosis (strain ATCC 25177 / H37Ra) GN=MRA_2889 PE=4 SV=1	MYCTA	0	38366.6	40560	37712.6	26356.3	28307.5	28180.7	19852.5	24188.1	22892.9
75	0.06	40.1	sp|A5U070|EFG_MYCTA	Elongation factor G OS=Mycobacterium tuberculosis (strain ATCC 25177 / H37Ra) GN=fusA PE=3 SV=1	MYCTA	0	10090.8	8636.01	10849.6	7671.46	5616.01	9153.65	8167.27	3864.4	5594.21
76	0.06	21.2	tr|A5U040|A5U040_MYCTA	Ribonucleotide ABC transporter ATP-binding protein Mkl OS=Mycobacterium tuberculosis (strain ATCC 25177 / H37Ra) GN=mkl PE=3 SV=1	MYCTA	0	4836.96	3325.01	7634.29	9206.09	1264.61	3443.59	341.696	7237	3059.45
77	0.06	63.6	tr|A5U5I9|A5U5I9_MYCTA	Uncharacterized protein OS=Mycobacterium tuberculosis (strain ATCC 25177 / H37Ra) GN=MRA_2518 PE=4 SV=1	MYCTA	0	149067	13704.7	5131.92	125115	115978	124149	1905.52	8837.69	4051.61
78	0.06	16	tr|A5U5Y8|A5U5Y8_MYCTA	Uncharacterized protein OS=Mycobacterium tuberculosis (strain ATCC 25177 / H37Ra) GN=MRA_2665 PE=4 SV=1	MYCTA	0	36493.5	46835.6	36626.5	32588.1	36001.2	36193.3	68243.1	54803.7	51245.3
79	0.06	27.8	tr|A5U6E2|A5U6E2_MYCTA	Acyl-CoA dehydrogenase FadE21 OS=Mycobacterium tuberculosis (strain ATCC 25177 / H37Ra) GN=fadE21 PE=3 SV=1	MYCTA	0	263246	277133	271547	245623	263056	253944	109419	120352	127741
80	0.06	14.7	tr|A5U9I3|A5U9I3_MYCTA	Monooxygenase EthA OS=Mycobacterium tuberculosis (strain ATCC 25177 / H37Ra) GN=ethA PE=4 SV=1	MYCTA	0	15064	2042.82	4049.26	32300.1	4194.77	28801.5	5842.75	6942	8298.51
81	0.05	65.9	RRRRRsp|A5U9F4|PHAS_MYCTA	REVERSED Phthioceranic/hydroxyphthioceranic acid synthase OS=Mycobacterium tuberculosis (strain ATCC 25177 / H37Ra) GN=pks2 PE=3 SV=1	MYCTA	0	138623	142513	151434	110541	103379	102698	61390.4	47148.3	56176
82	0.05	31	tr|A5U8K6|A5U8K6_MYCTA	PPE family protein OS=Mycobacterium tuberculosis (strain ATCC 25177 / H37Ra) GN=MRA_3571 PE=4 SV=1	MYCTA	0	3698.28	4326.17	715.849	3451.86	5532.22	3162.78	235.126	269.376	684.958
83	0.05	16.6	RRRRRsp|A5U9F2|MMPL8_MYCTA	REVERSED Membrane transport protein mmpL8 OS=Mycobacterium tuberculosis (strain ATCC 25177 / H37Ra) GN=mmpL8 PE=3 SV=1	MYCTA	0	226.03	867.464	163.793	2114.23	2602.08	118.603	636.126	249.109	1125.98
84	0.05	6.6	RRRRRtr|A5U367|A5U367_MYCTA	REVERSED Putative initiation inhibitor protein OS=Mycobacterium tuberculosis (strain ATCC 25177 / H37Ra) GN=MRA_1718 PE=4 SV=1	MYCTA	0	3473.86	5287.73	6490.12	7317.19	4511.76	10411.1	3682.03	2294.71	1700.34
85	0.05	47.9	RRRRRtr|A5U6H4|A5U6H4_MYCTA	REVERSED Uncharacterized protein OS=Mycobacterium tuberculosis (strain ATCC 25177 / H37Ra) GN=MRA_2845 PE=4 SV=1	MYCTA	0	14055.9	7361.68	15013.9	1575.86	11552.4	8289.6	632.75	15186.5	1626.78
86	0.05	6.9	RRRRRtr|A5U8N3|A5U8N3_MYCTA	REVERSED Putative oxidoreductase OS=Mycobacterium tuberculosis (strain ATCC 25177 / H37Ra) GN=MRA_3598 PE=3 SV=1	MYCTA	0	8654.95	9159.58	3346.77	24571.6	8032.41	9708.67	20182.8	16075.9	4575.36
87	0.05	22.7	sp|A5U665|STHA_MYCTA	Soluble pyridine nucleotide transhydrogenase OS=Mycobacterium tuberculosis (strain ATCC 25177 / H37Ra) GN=sthA PE=3 SV=1	MYCTA	0	2653.63	15802.9	794.863	5302.28	613.764	3951.62	8779.04	4358.86	5059.28
88	0.05	16.2	tr|A5TYN2|A5TYN2_MYCTA	NAD(P) transhydrogenase subunit beta OS=Mycobacterium tuberculosis (strain ATCC 25177 / H37Ra) GN=pntB PE=3 SV=1	MYCTA	0	41408.5	46761.5	43305.6	37748.9	39926.4	40738.4	93680.2	99028.6	102472
89	0.05	8.6	tr|A5U0P3|A5U0P3_MYCTA	Fatty-acid-CoA racemase Far OS=Mycobacterium tuberculosis (strain ATCC 25177 / H37Ra) GN=far PE=4 SV=1	MYCTA	0	2895.21	3942.31	4805.46	5447.46	2165.88	4810.79	620.84	2244.89	3155.2
90	0.05	16.7	tr|A5U4S3|A5U4S3_MYCTA	Pyruvate dehydrogenase E1 component OS=Mycobacterium tuberculosis (strain ATCC 25177 / H37Ra) GN=aceE PE=3 SV=1	MYCTA	0	3813.5	1137.25	977.933	982.138	825.424	4758.01	1424.75	1884.05	10392.6
91	0.05	14.1	tr|A5U6G0|A5U6G0_MYCTA	Uncharacterized protein OS=Mycobacterium tuberculosis (strain ATCC 25177 / H37Ra) GN=MRA_2831 PE=4 SV=1	MYCTA	0	992.605	836.031	360.72	673.027	260.671	908.36	3490.84	2780.35	4323.82

## Sheet: H37Ra High-conf Normalized data
Gene Name	Uniprot ID	Name	12 HRS-1	12 HRS-2	12 HRS-3	24 HRS-1	24 HRS-2	24 HRS-3	48 HRS-1	48 HRS-2	48 HRS-3	12HRS MEAN	24HRS MEAN	48HRS MEAN
lacZ	sp|P00722|BGAL_ECOLI	Beta-galactosidase OS=Escherichia coli (strain K12) GN=lacZ PE=1 SV=2	100	100	100	100	100	100	100	100	100	100	100	100
groEL1	sp|A5TZG6|CH601_MYCTA	60 kDa chaperonin 1 OS=Mycobacterium tuberculosis (strain ATCC 25177 / H37Ra) GN=groL1 PE=3 SV=1	2.02992	1.38036	1.11268	36.4788	37.4765	39.635	0.51849	0.62451	0.176938	1.50765	37.8634	0.439979
fdxC	tr|A5U1M6|A5U1M6_MYCTA	Ferredoxin FdxC OS=Mycobacterium tuberculosis (strain ATCC 25177 / H37Ra) GN=fdxC PE=4 SV=1	4.94597	5.18046	4.74125	3.19637	5.08288	4.0035	8.47697	5.91147	7.6795	4.95589	4.09425	7.35598
nadE	tr|A5U5D4|A5U5D4_MYCTA	NAD(+) synthetase OS=Mycobacterium tuberculosis (strain ATCC 25177 / H37Ra) GN=nadE PE=4 SV=1	10.9739	8.64984	10.3506	7.91604	6.69134	6.98273	2.98071	2.8589	4.83272	9.99145	7.1967	3.55744
rplJ	sp|A5U036|RL10_MYCTA	50S ribosomal protein L10 OS=Mycobacterium tuberculosis (strain ATCC 25177 / H37Ra) GN=rplJ PE=3 SV=1	25.0271	21.4369	22.9486	15.8008	15.6147	14.3997	11.8236	6.56831	11.982	23.1375	15.2717	10.1247
tuf	sp|A5U071|EFTU_MYCTA	Elongation factor Tu OS=Mycobacterium tuberculosis (strain ATCC 25177 / H37Ra) GN=tuf PE=3 SV=1	12.4708	14.2738	12.5328	8.93393	7.71804	8.54429	37.1799	35.9917	30.3796	13.0925	8.39875	34.5171
acpM	tr|A5U4S6|A5U4S6_MYCTA	Acyl carrier protein OS=Mycobacterium tuberculosis (strain ATCC 25177 / H37Ra) GN=acpM PE=3 SV=1	2.58814	2.57559	2.13729	5.01211	5.37579	5.68212	9.30673	9.6145	4.39605	2.43367	5.35667	7.77243
htpG	sp|A5U4Y2|HTPG_MYCTA	Chaperone protein HtpG OS=Mycobacterium tuberculosis (strain ATCC 25177 / H37Ra) GN=htpG PE=3 SV=1	64.7537	64.9861	58.8475	40.3722	42.6094	44.6445	71.2386	73.8473	70.8492	62.8624	42.542	71.9783
ppsD	tr|A5U6U1|A5U6U1_MYCTA	Phenolpthiocerol synthesis type-I polyketide synthase PpsD OS=Mycobacterium tuberculosis (strain ATCC 25177 / H37Ra) GN=ppsD PE=4 SV=1	115.979	107.622	111.73	111.484	109.263	120.5	62.761	66.6175	57.73	111.777	113.749	62.3695
frr	sp|A5U6N7|RRF_MYCTA	Ribosome-recycling factor OS=Mycobacterium tuberculosis (strain ATCC 25177 / H37Ra) GN=frr PE=3 SV=1	6.75541	7.43782	6.42721	7.18018	2.69483	7.197	12.1452	10.1257	9.51064	6.87348	5.69067	10.5939
nrdZ	tr|A5TZV0|A5TZV0_MYCTA	Ribonucleoside-diphosphate reductase OS=Mycobacterium tuberculosis (strain ATCC 25177 / H37Ra) GN=nrdZ PE=3 SV=1	0.795275	5.4129	4.21658	4.67965	4.47813	5.19882	2.06613	2.17004	1.9984	3.47492	4.78553	2.07819
pks2	sp|A5U9F4|PHAS_MYCTA	Phthioceranic/hydroxyphthioceranic acid synthase OS=Mycobacterium tuberculosis (strain ATCC 25177 / H37Ra) GN=pks2 PE=3 SV=1	40.5239	41.4747	37.5039	33.7384	34.1819	35.1836	16.3207	15.5124	17.8984	39.8342	34.368	16.5771
fadA2	tr|A5TYW9|A5TYW9_MYCTA	Acetyl-CoA acetyltransferase FadA2 OS=Mycobacterium tuberculosis (strain ATCC 25177 / H37Ra) GN=fadA2 PE=3 SV=1	10.3015	21.6997	29.247	11.2549	3.74678	27.6587	20.9509	20.7729	18.6877	20.4161	14.2201	20.1372
fadE8	tr|A5U058|A5U058_MYCTA	Acyl-CoA dehydrogenase FadE8 OS=Mycobacterium tuberculosis (strain ATCC 25177 / H37Ra) GN=fadE8 PE=3 SV=1	1.97887	17.3912	4.09352	1.03312	19.1768	18.4008	6.85384	16.0584	13.3752	7.82118	12.8703	12.0958
MRA_0814	tr|A5U0J3|A5U0J3_MYCTA	Uncharacterized protein OS=Mycobacterium tuberculosis (strain ATCC 25177 / H37Ra) GN=MRA_0814 PE=4 SV=1	5.28844	5.32703	8.13444	10.6643	1.57386	0.666663	18.7523	16.5588	20.5162	6.24997	4.3016	18.6091
thiO	tr|A5TZE1|A5TZE1_MYCTA	Putative amino acid oxidase flavoprotein ThiO OS=Mycobacterium tuberculosis (strain ATCC 25177 / H37Ra) GN=thiO PE=4 SV=1	NA	NA	NA	NA	NA	NA	NA	NA	NA	NA	NA	NA

## Sheet: H3Rv (12+24+48) TRYPSIN+ LYS C 
N	Unused	% Cov	Gene Name	Accession #	Name	Species	Peptides(95%)	RV 12HRS SWATH- 1	RV 12HRS SWATH- 2	RV 12HRS SWATH- 3	RV 24HRS SWATH- 1	RV 24HRS SWATH- 2	RV 24HRS SWATH- 3	RV 48HRS SWATH- 1	RV 48HRS SWATH- 2	RV 48HRS SWATH- 3
1	79.08	53.2		sp|P00722|BGAL_ECOLI	Beta-galactosidase OS=Escherichia coli (strain K12) GN=lacZ PE=1 SV=2	ECOLI	52	279337	273879	303590	238954	249132	255118	280790	328811	293363
2	21.08	61.1	groEL2	tr|I6Y7T8|I6Y7T8_MYCTU	60 kDa chaperonin OS=Mycobacterium tuberculosis (strain ATCC 25618 / H37Rv) GN=groL PE=3 SV=1	MYCTU	12	51975.3	108578	113213	200693	204187	209802	213988	241646	230814
3	20.36	40.1	Clpb	tr|I6X921|I6X921_MYCTU	Endopeptidase ATP binding protein chain B ClpB OS=Mycobacterium tuberculosis (strain ATCC 25618 / H37Rv) GN=RVBD_0384c PE=3 SV=1	MYCTU	11	13110.8	14498.3	16919.4	65035.9	68856.6	66338.2	53925.6	29844.5	44766.7
4	18.36	52.8	dnak	tr|I6Y7L1|I6Y7L1_MYCTU	Chaperone protein DnaK OS=Mycobacterium tuberculosis (strain ATCC 25618 / H37Rv) GN=dnaK PE=3 SV=1	MYCTU	12	38199.5	42921.1	43513.5	68286.9	70270.3	69191.1	72536.8	76497.6	83683.5
5	14.56	83	hsp	tr|O53673|O53673_MYCTU	Heat shock protein Hsp OS=Mycobacterium tuberculosis (strain ATCC 25618 / H37Rv) GN=hsp PE=3 SV=1	MYCTU	9	87311.4	85140.8	93328.6	201578	213433	215240	292730	305551	303773
6	12.44	44.8	BfrB	tr|I6YD59|I6YD59_MYCTU	Bacterioferritin BfrB OS=Mycobacterium tuberculosis (strain ATCC 25618 / H37Rv) GN=RVBD_3841 PE=4 SV=1	MYCTU	7	199594	203066	221298	389713	399239	407903	507651	578150	556385
7	8	47.8	acpP	tr|I6X3P5|I6X3P5_MYCTU	Acyl carrier protein OS=Mycobacterium tuberculosis (strain ATCC 25618 / H37Rv) GN=acpP PE=3 SV=1	MYCTU	5	22963	24056.6	27207.5	36030.4	39023.8	40975.4	85895.9	106794	96349
8	8	53.1	Rv1265	tr|I6XB39|I6XB39_MYCTU	Uncharacterized protein OS=Mycobacterium tuberculosis (strain ATCC 25618 / H37Rv) GN=RVBD_1265 PE=4 SV=1	MYCTU	4	28992.3	29725.4	16990.8	53810.8	59989.1	62371.7	71837.9	79580.4	80873.9
4	8	100	Fdxc	tr|O50433|O50433_MYCTU	Ferredoxin FdxC OS=Mycobacterium tuberculosis (strain ATCC 25618 / H37Rv) GN=fdxC PE=4 SV=1	MYCTU	5	32262.6	31581	34284.5	54020.3	63807.4	64054.2	55973.7	68533	66050.1
10	6.11	32.5	groEL1	tr|I6YC25|I6YC25_MYCTU	60 kDa chaperonin OS=Mycobacterium tuberculosis (strain ATCC 25618 / H37Rv) GN=groL PE=3 SV=1	MYCTU	4	31115.1	32526.7	29991.4	82722.4	82835.3	82477.2	97793.8	97256.7	100522
11	4.01	19.3	htpG	tr|I6Y0E8|I6Y0E8_MYCTU	Chaperone protein HtpG OS=Mycobacterium tuberculosis (strain ATCC 25618 / H37Rv) GN=htpG PE=3 SV=1	MYCTU	2	155219	163406	181650	130762	138987	139915	148902	165622	165524
12	4.01	26.8	tuf	tr|I6Y4F5|I6Y4F5_MYCTU	Elongation factor Tu OS=Mycobacterium tuberculosis (strain ATCC 25618 / H37Rv) GN=tuf PE=3 SV=1	MYCTU	4	13484.5	11907.4	13831.5	25983.2	27235.6	17564.5	16493.4	41969.2	45317.1
13	4	16.2	grpE	tr|I6WY69|I6WY69_MYCTU	Protein GrpE OS=Mycobacterium tuberculosis (strain ATCC 25618 / H37Rv) GN=grpE PE=3 SV=1	MYCTU	2	6377.39	3848.1	5457.46	15347.4	18536.7	20230.2	19763.8	19914.7	24322.8
14	3.47	26.7	guaB	tr|I6X784|I6X784_MYCTU	Inosine-5'-monophosphate dehydrogenase OS=Mycobacterium tuberculosis (strain ATCC 25618 / H37Rv) GN=guaB PE=3 SV=1	MYCTU	2	7199.93	3634.37	8489.73	3849.18	4268.01	2769.08	4653.09	13124.7	7457.46
15	2.45	23.7	FbpA	tr|I6YH68|I6YH68_MYCTU	Secreted antigen 85-A FbpA OS=Mycobacterium tuberculosis (strain ATCC 25618 / H37Rv) GN=RVBD_3804c PE=4 SV=1	MYCTU	3	6566.5	2441.06	3591.1	7321.41	6859.6	10817.1	4211.19	6477.17	9073.44
6	2.17	83.7	Rv2744c	tr|I6Y1L2|I6Y1L2_MYCTU	Alanine rich protein OS=Mycobacterium tuberculosis (strain ATCC 25618 / H37Rv) GN=RVBD_2744c PE=4 SV=1	MYCTU	1	9781.81	8339.97	12570.4	19076.5	14717.2	3746.68	16056.6	12332.6	13557.9
17	2.06	53	gros	tr|I6Y3F9|I6Y3F9_MYCTU	10 kDa chaperonin OS=Mycobacterium tuberculosis (strain ATCC 25618 / H37Rv) GN=groS PE=3 SV=1	MYCTU	2	26918.2	42667.6	47773.6	87224.3	90077.8	89710.9	79754.8	71302.6	76131.5
18	2.05	27.3		tr|I6YEP7|I6YEP7_MYCTU	Deacetylase OS=Mycobacterium tuberculosis (strain ATCC 25618 / H37Rv) GN=RVBD_2913c PE=4 SV=1	MYCTU	1	60160	56632.4	63900.1	5133.46	8426.42	7125.67	131997	150865	119552
19	2.01	38.4		tr|I6Y1J2|I6Y1J2_MYCTU	RNA polymerase sigma factor OS=Mycobacterium tuberculosis (strain ATCC 25618 / H37Rv) GN=RVBD_2710 PE=3 SV=1	MYCTU	1	3133.08	2825.35	3625.93	5363.93	7815	7557.48	5998.24	8765.05	9467.59
20	2.01	41		tr|O07809|O07809_MYCTU	1-acylglycerol-3-phosphate O-acyltransferase OS=Mycobacterium tuberculosis (strain ATCC 25618 / H37Rv) GN=Rv3814c PE=4 SV=1	MYCTU	2	9591.97	8294.14	10439.2	15025.4	17946.3	17086.7	20007.3	21065	19264.9
21	2	59.3		tr|I6XD05|I6XD05_MYCTU	Antitoxin VapB36 OS=Mycobacterium tuberculosis (strain ATCC 25618 / H37Rv) GN=RVBD_1982A PE=4 SV=1	MYCTU	1	29128.8	30763.8	32367	35241.5	34364.7	37570	40107.9	45945.9	44211.1
22	2	32.6		tr|I6XF43|I6XF43_MYCTU	Iron-dependent repressor and activator IdeR OS=Mycobacterium tuberculosis (strain ATCC 25618 / H37Rv) GN=RVBD_2711 PE=4 SV=1	MYCTU	1	784.2	1359.27	1546.25	3180	3212.45	3654.16	2556.34	1581.14	2239.44
23	2	32.1		tr|I6XF73|I6XF73_MYCTU	Transcriptional regulator ClgR OS=Mycobacterium tuberculosis (strain ATCC 25618 / H37Rv) GN=RVBD_2745c PE=4 SV=1	MYCTU	1	571.425	1760.34	576.743	1611.53	2066.13	2193.6	1129.18	2316.99	1667.75
24	2	27.2		tr|I6Y844|I6Y844_MYCTU	Ferredoxin FdxA OS=Mycobacterium tuberculosis (strain ATCC 25618 / H37Rv) GN=RVBD_2007c PE=4 SV=1	MYCTU	1	12592.6	12256.1	15164.9	25558.2	1286.84	26436.5	26473.8	2380.46	2167.29
25	2	21.1		tr|I6YCU3|I6YCU3_MYCTU	Nucleoid-associated protein RVBD_3716c OS=Mycobacterium tuberculosis (strain ATCC 25618 / H37Rv) GN=RVBD_3716c PE=3 SV=1	MYCTU	1	150.076	481.43	1835.59	626.062	118.536	93.8832	4151.92	2121.75	3281.23
26	2	41.3		tr|O05312|O05312_MYCTU	Conserved protein OS=Mycobacterium tuberculosis (strain ATCC 25618 / H37Rv) GN=Rv1211 PE=4 SV=3	MYCTU	1	10332.1	10050.8	10834.9	10828.4	11070	13943.5	14749.9	16385.4	16924
27	2	16.3		tr|O53166|O53166_MYCTU	Iron-regulated aconitate hydratase Can OS=Mycobacterium tuberculosis (strain ATCC 25618 / H37Rv) GN=acn PE=4 SV=1	MYCTU	1	4334.76	3844.21	3655.82	2580.51	5228.33	6234.62	5880.54	5935.95	3547.68
28	2	45.3		tr|V5QPZ9|V5QPZ9_MYCTU	Metallothionein MymT OS=Mycobacterium tuberculosis (strain ATCC 25618 / H37Rv) GN=RVBD_0186Ac PE=4 SV=1	MYCTU	1	5293.99	4996.75	5373.68	5504.35	4861.69	4768.58	6600.12	8328.34	8015.04
7	2	60		tr|I6Y1Y2|I6Y1Y2_MYCTU	Ribosome-recycling factor OS=Mycobacterium tuberculosis (strain ATCC 25618 / H37Rv) GN=frr PE=3 SV=1	MYCTU	1	47359.3	48641	52707.9	50867.2	51735.3	51344	43287.9	44656.5	45831.3
29	1.47	19.3		tr|I6X2I8|I6X2I8_MYCTU	L-lactate dehydrogenase LldD2 OS=Mycobacterium tuberculosis (strain ATCC 25618 / H37Rv) GN=RVBD_1872c PE=4 SV=1	MYCTU	2	47141.5	31904.8	34549.7	69533.8	72437.5	70053.3	85792.6	92928.5	88050.7
8	1.4	49.9		tr|I6Y6U7|I6Y6U7_MYCTU	Fatty-acid-CoA ligase FadD11 OS=Mycobacterium tuberculosis (strain ATCC 25618 / H37Rv) GN=RVBD_1550 PE=4 SV=1	MYCTU	1	20296.9	20441.1	2072.73	2335.8	3395.66	17661.1	26714.3	28351.7	5049.46
9	1.35	71.6		tr|I6YCH4|I6YCH4_MYCTU	CarD family transcriptional regulator OS=Mycobacterium tuberculosis (strain ATCC 25618 / H37Rv) GN=RVBD_3583c PE=4 SV=1	MYCTU	1	252.587	425.607	582.941	1613	129.427	1546.77	1362.06	1142.6	1155.99
30	0.56	15.7		tr|I6X8F1|I6X8F1_MYCTU	Polyketide synthase Pks2 OS=Mycobacterium tuberculosis (strain ATCC 25618 / H37Rv) GN=RVBD_3825c PE=4 SV=1	MYCTU	0	NQ	NQ	NQ	NQ	NQ	NQ	NQ	NQ	NQ
31	0.47	22.5		tr|I6YG71|I6YG71_MYCTU	DNA-directed RNA polymerase subunit alpha OS=Mycobacterium tuberculosis (strain ATCC 25618 / H37Rv) GN=rpoA PE=3 SV=1	MYCTU	0	381822	388287	422748	340306	351619	350128	344219	374857	370514
32	0.35	20.9		tr|I6Y5E8|I6Y5E8_MYCTU	Ribose-phosphate pyrophosphokinase OS=Mycobacterium tuberculosis (strain ATCC 25618 / H37Rv) GN=prs PE=3 SV=1	MYCTU	0	42011.2	49875.2	49730.7	34012.2	32664.8	34045.7	33818.8	22286.9	31090.2
33	0.32	29.2		tr|I6WZ02|I6WZ02_MYCTU	50S ribosomal protein L10 OS=Mycobacterium tuberculosis (strain ATCC 25618 / H37Rv) GN=rplJ PE=3 SV=1	MYCTU	0	33343.7	32910	37334.5	26852.1	24918.6	25257.4	24681.1	30468.7	26782.2
34	0.27	14		RRRRRtr|I6X3B8|I6X3B8_MYCTU	REVERSED Dihydroorotate dehydrogenase (quinone) OS=Mycobacterium tuberculosis (strain ATCC 25618 / H37Rv) GN=pyrD PE=3 SV=1	MYCTU	0	55475.4	52683.3	62439.9	34708.5	19068.3	34752.5	19725.9	16944.8	18883.3
35	0.26	8.6		tr|I6XEU1|I6XEU1_MYCTU	Cadmium-induced protein CadI OS=Mycobacterium tuberculosis (strain ATCC 25618 / H37Rv) GN=RVBD_2641 PE=4 SV=1	MYCTU	0	32.6975	95.2219	565.331	798.941	871.218	727.636	471.722	911.873	701.87
10	0.26	9.7		RRRRRtr|I6XVW9|I6XVW9_MYCTU	REVERSED Arylsulfatase AtsD OS=Mycobacterium tuberculosis (strain ATCC 25618 / H37Rv) GN=atsD PE=4 SV=1	MYCTU	1	32773.6	35351.2	34938.5	46624.2	22545	41228.8	34167.9	22250.1	35606.5
36	0.2	21.3		tr|I6X5I3|I6X5I3_MYCTU	Ribosome maturation factor RimP OS=Mycobacterium tuberculosis (strain ATCC 25618 / H37Rv) GN=rimP PE=3 SV=1	MYCTU	0	6853.8	5718.08	6086.51	4153.82	6770.63	7291.3	11549.2	2736.5	10968.8
37	0.16	21.6		RRRRRtr|I6X328|I6X328_MYCTU	REVERSED 30S ribosomal protein S18 OS=Mycobacterium tuberculosis (strain ATCC 25618 / H37Rv) GN=rpsR PE=3 SV=1	MYCTU	0	2268.24	3411.95	12545.6	1137.16	3509.81	6710.18	1425.23	10510.8	9180.24
38	0.15	19		RRRRRtr|I6X0C0|I6X0C0_MYCTU	REVERSED Exodeoxyribonuclease 7 large subunit OS=Mycobacterium tuberculosis (strain ATCC 25618 / H37Rv) GN=xseA PE=3 SV=1	MYCTU	0	248.538	2155.57	273.762	1976.3	1794.9	231.497	1401.89	1786.38	2144.75
12	0.12	8.8		tr|I6XBH9|I6XBH9_MYCTU	Glucose-6-phosphate 1-dehydrogenase OS=Mycobacterium tuberculosis (strain ATCC 25618 / H37Rv) GN=zwf PE=3 SV=1	MYCTU	0	277.307	1096.71	726.175	322.348	457.759	2365.45	3521.55	6839.31	1590.43
39	0.11	36.6		RRRRRtr|O50388|O50388_MYCTU	REVERSED Oxidoreductase OS=Mycobacterium tuberculosis (strain ATCC 25618 / H37Rv) GN=Rv3359 PE=4 SV=1	MYCTU	0	12328.2	12050.5	13523.6	16847.4	17437	16960.5	13636.1	17129.1	19262.3
40	0.09	15.5		RRRRRtr|O33333|O33333_MYCTU	REVERSED Probable transposase OS=Mycobacterium tuberculosis (strain ATCC 25618 / H37Rv) GN=Rv2791c PE=4 SV=1	MYCTU	0	6061.82	6682.69	8305.69	10852.5	11859.2	12081.8	8196.26	10431	9598.96
41	0.08	26.7		tr|I6Y893|I6Y893_MYCTU	30S ribosomal protein S14 OS=Mycobacterium tuberculosis (strain ATCC 25618 / H37Rv) GN=rpsN PE=3 SV=1	MYCTU	0	1518.36	3144.18	1424.02	430.86	15372.2	2192.49	804.347	245.659	16031.5
42	0.06	19.8		RRRRRtr|I6X7W8|I6X7W8_MYCTU	REVERSED Monooxygenase OS=Mycobacterium tuberculosis (strain ATCC 25618 / H37Rv) GN=Rv3618 PE=4 SV=1	MYCTU	0	13844	11091.5	13917.3	6838.84	6635.33	5810.73	10692.5	11751.3	12437.1
43	0.06	10		tr|P96271|P96271_MYCTU	HAD ATPase, P-type, family IC CtpH OS=Mycobacterium tuberculosis (strain ATCC 25618 / H37Rv) GN=ctpH PE=4 SV=1	MYCTU	0	107638	109945	117552	205362	216764	227974	391886	452416	429835
44	0.05	15.6		RRRRRtr|I6XE87|I6XE87_MYCTU	REVERSED Elongation factor 4 OS=Mycobacterium tuberculosis (strain ATCC 25618 / H37Rv) GN=lepA PE=3 SV=1	MYCTU	0	7784.29	7435.19	7695.98	6529.24	7063.72	7406.44	2036.53	10290.7	9698.05
45	0.05	10.8		tr|I6Y7R3|I6Y7R3_MYCTU	Serine/threonine-protein kinase PknG OS=Mycobacterium tuberculosis (strain ATCC 25618 / H37Rv) GN=RVBD_0410c PE=4 SV=1	MYCTU	0	66886.9	66494.8	74117.9	32202.8	35162.7	34559.5	40482.4	44723.1	38521.1
46	0.05	27.4		tr|I6YA30|I6YA30_MYCTU	Cytochrome P450 130 Cyp130 OS=Mycobacterium tuberculosis (strain ATCC 25618 / H37Rv) GN=RVBD_1256c PE=3 SV=1	MYCTU	0	2887.4	733.042	2500.36	1814.68	1979.71	1036.41	753.702	4317.59	1440.55
13	0.05	21.8		RRRRRtr|I6XF60|I6XF60_MYCTU	REVERSED Alanine and arginine rich protein OS=Mycobacterium tuberculosis (strain ATCC 25618 / H37Rv) GN=Rv2731 PE=4 SV=1	MYCTU	0	2165.46	406.3	793.402	2079.34	1764.14	528.124	1733.45	356.848	2768.84

## Sheet: H37Rv High-conf Normalized data
Gene Name	Uniprot ID	Name	12HRS - 1	12HRS - 2	12HRS - 3	24HRS - 1	24HRS - 2	24HRS - 3	48HRS - 1	48HRS - 2	48HRS - 3	12HRS MEAN	24HRS MEAN	48HRS MEAN
lacZ	sp|P00722|BGAL_ECOLI	Beta-galactosidase OS=Escherichia coli (strain K12) GN=lacZ PE=1 SV=2	100	100	100	100	100	100	100	100	100	100	100	100
groEL2	tr|I6Y7T8|I6Y7T8_MYCTU	60 kDa chaperonin OS=Mycobacterium tuberculosis (strain ATCC 25618 / H37Rv) GN=groL PE=3 SV=1	18.6066	39.6445	37.2914	83.988	81.9596	82.2371	76.2092	73.491	78.6786	31.8475	82.7283	76.1263
clpB	tr|I6X921|I6X921_MYCTU	Endopeptidase ATP binding protein chain B ClpB OS=Mycobacterium tuberculosis (strain ATCC 25618 / H37Rv) GN=RVBD_0384c PE=3 SV=1	4.69354	5.29367	5.57312	27.217	27.6386	26.0029	19.205	9.07649	15.2598	5.18678	26.9528	14.5138
dnaK	tr|I6Y7L1|I6Y7L1_MYCTU	Chaperone protein DnaK OS=Mycobacterium tuberculosis (strain ATCC 25618 / H37Rv) GN=dnaK PE=3 SV=1	13.6751	15.6715	14.333	28.5774	28.2061	27.1212	25.8331	23.2649	28.5255	14.5599	27.9682	25.8745
hsp	tr|O53673|O53673_MYCTU	Heat shock protein Hsp OS=Mycobacterium tuberculosis (strain ATCC 25618 / H37Rv) GN=hsp PE=3 SV=1	31.2566	31.087	30.7416	84.3588	85.6706	84.3687	104.252	92.9261	103.548	31.0284	84.7994	100.242
bfrB	tr|I6YD59|I6YD59_MYCTU	Bacterioferritin BfrB OS=Mycobacterium tuberculosis (strain ATCC 25618 / H37Rv) GN=RVBD_3841 PE=4 SV=1	71.4528	74.1443	72.8935	163.091	160.252	159.888	180.794	175.831	189.657	72.8302	161.077	182.094
fdxC	tr|O50433|O50433_MYCTU	Ferredoxin FdxC OS=Mycobacterium tuberculosis (strain ATCC 25618 / H37Rv) GN=fdxC PE=4 SV=1	11.5497	11.531	11.293	22.607	25.6119	25.1077	19.9343	20.8427	22.5148	11.4579	24.4422	21.0973
Rv1265	tr|I6XB39|I6XB39_MYCTU	Uncharacterized protein OS=Mycobacterium tuberculosis (strain ATCC 25618 / H37Rv) GN=RVBD_1265 PE=4 SV=1	10.379	10.8535	5.59661	22.5193	24.0793	24.4482	25.5842	24.2025	27.5678	8.94301	23.6822	25.7848
acpM	tr|I6X3P5|I6X3P5_MYCTU	Acyl carrier protein OS=Mycobacterium tuberculosis (strain ATCC 25618 / H37Rv) GN=acpP PE=3 SV=1	8.22052	8.78366	8.96192	15.0784	15.6639	16.0614	30.5908	32.4787	32.8429	8.65537	15.6012	31.9708
groEL1	tr|I6YC25|I6YC25_MYCTU	60 kDa chaperonin OS=Mycobacterium tuberculosis (strain ATCC 25618 / H37Rv) GN=groL PE=3 SV=1	11.1389	11.8763	9.8789	34.6186	33.2496	32.329	34.8281	29.5783	34.2654	10.9647	33.3991	32.8906
htpG	tr|I6Y0E8|I6Y0E8_MYCTU	Chaperone protein HtpG OS=Mycobacterium tuberculosis (strain ATCC 25618 / H37Rv) GN=htpG PE=3 SV=1	55.5669	59.6636	59.8341	54.7226	55.7885	54.8434	53.0298	50.3701	56.4228	58.3549	55.1182	53.2742
tuf	tr|I6Y4F5|I6Y4F5_MYCTU	Elongation factor Tu OS=Mycobacterium tuberculosis (strain ATCC 25618 / H37Rv) GN=tuf PE=3 SV=1	4.82731	4.34768	4.55596	10.8737	10.9322	6.88484	5.87391	12.764	15.4474	4.57698	9.5636	11.3618
grpE	tr|I6WY69|I6WY69_MYCTU	Protein GrpE OS=Mycobacterium tuberculosis (strain ATCC 25618 / H37Rv) GN=grpE PE=3 SV=1	2.28304	1.40503	1.79764	6.42277	7.44051	7.92972	7.03864	6.05658	8.29101	1.82857	7.26434	7.12875
guaB2	tr|I6X784|I6X784_MYCTU	Inosine-5'-monophosphate dehydrogenase OS=Mycobacterium tuberculosis (strain ATCC 25618 / H37Rv) GN=guaB PE=3 SV=1	2.5775	1.327	2.79645	1.61085	1.71315	1.08541	1.65714	3.99157	2.54205	2.23365	1.4698	2.73026
fbpA	tr|I6YH68|I6YH68_MYCTU	Secreted antigen 85-A FbpA OS=Mycobacterium tuberculosis (strain ATCC 25618 / H37Rv) GN=RVBD_3804c PE=4 SV=1	2.35074	0.891292	1.18288	3.06394	2.7534	4.24002	1.49976	1.96988	3.0929	1.47497	3.35246	2.18751
Rv2744c	tr|I6Y1L2|I6Y1L2_MYCTU	Alanine rich protein OS=Mycobacterium tuberculosis (strain ATCC 25618 / H37Rv) GN=RVBD_2744c PE=4 SV=1	3.50179	3.04513	4.14059	7.98334	5.90739	1.4686	5.71837	3.75066	4.62154	3.5625	5.11978	4.69685
groES	tr|I6Y3F9|I6Y3F9_MYCTU	10 kDa chaperonin OS=Mycobacterium tuberculosis (strain ATCC 25618 / H37Rv) GN=groS PE=3 SV=1	9.63646	15.579	15.7362	36.5026	36.1567	35.1645	28.4037	21.685	25.9512	13.6506	35.9413	25.3466
Rv2913c	tr|I6YEP7|I6YEP7_MYCTU	Deacetylase OS=Mycobacterium tuberculosis (strain ATCC 25618 / H37Rv) GN=RVBD_2913c PE=4 SV=1	21.5367	20.6779	21.0481	2.14831	3.38232	2.79309	47.009	45.8819	40.7521	21.0876	2.77457	44.5476
Rv3814c	tr|O07809|O07809_MYCTU	1-acylglycerol-3-phosphate O-acyltransferase OS=Mycobacterium tuberculosis (strain ATCC 25618 / H37Rv) GN=Rv3814c PE=4 SV=1	3.43383	3.02839	3.43859	6.28799	7.20354	6.69756	7.12537	6.40642	6.56692	3.30027	6.7297	6.69957
sigB	tr|I6Y1J2|I6Y1J2_MYCTU	RNA polymerase sigma factor OS=Mycobacterium tuberculosis (strain ATCC 25618 / H37Rv) GN=RVBD_2710 PE=3 SV=1	1.12161	1.0316	1.19435	2.24476	3.13689	2.96235	2.1362	2.66568	3.22726	1.11586	2.78133	2.67638
Rv1211	tr|O05312|O05312_MYCTU	Conserved protein OS=Mycobacterium tuberculosis (strain ATCC 25618 / H37Rv) GN=Rv1211 PE=4 SV=3	3.69878	3.6698	3.56894	4.5316	4.44344	5.4655	5.25299	4.98323	5.76896	3.64584	4.81351	5.33506
acn	tr|O53166|O53166_MYCTU	Iron-regulated aconitate hydratase Can OS=Mycobacterium tuberculosis (strain ATCC 25618 / H37Rv) GN=acn PE=4 SV=1	1.5518	1.40361	1.20419	1.07992	2.09862	2.44382	2.09428	1.80528	1.20931	1.38654	1.87412	1.70296
frr	tr|I6Y1Y2|I6Y1Y2_MYCTU	Ribosome-recycling factor OS=Mycobacterium tuberculosis (strain ATCC 25618 / H37Rv) GN=frr PE=3 SV=1	16.9542	17.76	17.3615	21.2875	20.7662	20.1256	15.4165	13.5812	15.6227	17.3586	20.7264	14.8735
vapB36	tr|I6XD05|I6XD05_MYCTU	Antitoxin VapB36 OS=Mycobacterium tuberculosis (strain ATCC 25618 / H37Rv) GN=RVBD_1982A PE=4 SV=1	10.4278	11.2326	10.6614	14.7483	13.7938	14.7265	14.284	13.9734	15.0704	10.774	14.4229	14.4426
mymT	tr|V5QPZ9|V5QPZ9_MYCTU	Metallothionein MymT OS=Mycobacterium tuberculosis (strain ATCC 25618 / H37Rv) GN=RVBD_0186Ac PE=4 SV=1	1.8952	1.82444	1.77004	2.30352	1.95145	1.86917	2.35055	2.53287	2.73212	1.82989	2.04138	2.53851
ideR	tr|I6XF43|I6XF43_MYCTU	Iron-dependent repressor and activator IdeR OS=Mycobacterium tuberculosis (strain ATCC 25618 / H37Rv) GN=RVBD_2711 PE=4 SV=1	0.280736	0.496303	0.509323	1.3308	1.28946	1.43234	0.910409	0.480867	0.763367	0.428787	1.35087	0.718214
clgR	tr|I6XF73|I6XF73_MYCTU	Transcriptional regulator ClgR OS=Mycobacterium tuberculosis (strain ATCC 25618 / H37Rv) GN=RVBD_2745c PE=4 SV=1	0.204565	0.642744	0.189974	0.67441	0.829333	0.859838	0.402143	0.704656	0.568493	0.345761	0.78786	0.558431
fdxA	tr|I6Y844|I6Y844_MYCTU	Ferredoxin FdxA OS=Mycobacterium tuberculosis (strain ATCC 25618 / H37Rv) GN=RVBD_2007c PE=4 SV=1	4.50802	4.47501	4.99517	10.6959	0.516531	10.3625	9.42831	0.723961	0.738774	4.6594	7.19162	3.63035
Rv3716c	tr|I6YCU3|I6YCU3_MYCTU	Nucleoid-associated protein RVBD_3716c OS=Mycobacterium tuberculosis (strain ATCC 25618 / H37Rv) GN=RVBD_3716c PE=3 SV=1	0.0537257	0.175782	0.604626	0.262001	0.0475796	0.0367999	1.47866	0.645279	1.11849	0.278045	0.11546	1.08081
lldD	tr|I6X2I8|I6X2I8_MYCTU	L-lactate dehydrogenase LldD2 OS=Mycobacterium tuberculosis (strain ATCC 25618 / H37Rv) GN=RVBD_1872c PE=4 SV=1	16.8762	11.6492	11.3804	29.0993	29.076	27.4592	30.554	28.262	30.0142	13.3019	28.5448	29.6101
fadD11	tr|I6Y6U7|I6Y6U7_MYCTU	Fatty-acid-CoA ligase FadD11 OS=Mycobacterium tuberculosis (strain ATCC 25618 / H37Rv) GN=RVBD_1550 PE=4 SV=1	7.26611	7.46356	0.682738	0.977513	1.363	6.92272	9.51398	8.62249	1.72123	5.13747	3.08774	6.61923
carD	tr|I6YCH4|I6YCH4_MYCTU	CarD family transcriptional regulator OS=Mycobacterium tuberculosis (strain ATCC 25618 / H37Rv) GN=RVBD_3583c PE=4 SV=1	0.0904237	0.1554	0.192016	0.675026	0.0519511	0.606297	0.485083	0.347495	0.394046	0.145946	0.444425	0.408875

## Sheet: BND (12+24+48) TRYPSIN+LYS C
S.No	Unused	Total	Accession #	Peptides(95%)	Name	BND SWATH 12HRS- 1	BND SWATH 12HRS- 2	BND SWATH 12HRS- 3	BND SWATH 24HRS- 1	BND SWATH 24HRS- 2	BND SWATH 24HRS- 3	BND SWATH 48HRS- 1	BND SWATH 48HRS- 2	BND SWATH 48HRS- 3
1	98.82	98.82	sp|P00722|BGAL_ECOLI	65	Beta-galactosidase OS=Escherichia coli (strain K12) GN=lacZ PE=1 SV=2	4311.42	5023.05	3115.75	1814.69	1459.34	6307.98	543.313	720.435	4836.65
2	6	6	tr|O53673|O53673_MYCTU	3	Heat shock protein Hsp OS=Mycobacterium tuberculosis (strain ATCC 25618 / H37Rv) GN=hsp PE=3 SV=1	6887.01	7146.58	5734.84	17163.8	21416.4	11440.3	19189.1	9133.63	18416.4
3	5.51	5.51	tr|I6X8F1|I6X8F1_MYCTU	3	Polyketide synthase Pks2 OS=Mycobacterium tuberculosis (strain ATCC 25618 / H37Rv) GN=RVBD_3825c PE=4 SV=1	3184.17	3495.35	3030.64	6679.26	5357.93	8035.35	7922.72	7537.72	7052.03
4	5.32	5.32	tr|I6Y869|I6Y869_MYCTU	2	Heat shock protein HspX OS=Mycobacterium tuberculosis (strain ATCC 25618 / H37Rv) GN=RVBD_2031c PE=3 SV=1	763.09	304.205	713.069	973.136	4332.34	914.167	3860.85	449.492	803.246
5	5.04	5.04	tr|I6Y4F5|I6Y4F5_MYCTU	6	Elongation factor Tu OS=Mycobacterium tuberculosis (strain ATCC 25618 / H37Rv) GN=tuf PE=3 SV=1	29397.8	36604.4	29555.3	84483	64942.6	82960.5	130498	136488	139743
6	4	4	tr|P72045|P72045_MYCTU	2	Decaprenol GalNH2-dependent GalNH2 transferase OS=Mycobacterium tuberculosis (strain ATCC 25618 / H37Rv) GN=Rv3779 PE=4 SV=2	34474.2	36095.5	34945.9	87695.1	104519	121648	48804.4	52484	50027.4
7	3.94	3.94	tr|I6Y7T8|I6Y7T8_MYCTU	4	60 kDa chaperonin OS=Mycobacterium tuberculosis (strain ATCC 25618 / H37Rv) GN=groL PE=3 SV=1	30982.7	33594	35426	64801.4	69048.1	3214.14	54584.6	59272.6	64874.8
8	3.49	3.49	tr|I6X3P5|I6X3P5_MYCTU	2	Acyl carrier protein OS=Mycobacterium tuberculosis (strain ATCC 25618 / H37Rv) GN=acpP PE=3 SV=1	1093.19	829.086	2243.7	1522.48	1966.43	1702.67	852.433	2178.12	2309.71
9	3.28	3.28	tr|I6Y0E8|I6Y0E8_MYCTU	2	Chaperone protein HtpG OS=Mycobacterium tuberculosis (strain ATCC 25618 / H37Rv) GN=htpG PE=3 SV=1	1830.18	876.253	1335.87	5185.47	4283.09	4611.13	5154.44	2710.36	6081.2
10	3.01	3.01	tr|I6XV19|I6XV19_MYCTU	2	Isoniazid inducible protein IniC OS=Mycobacterium tuberculosis (strain ATCC 25618 / H37Rv) GN=RVBD_0343 PE=4 SV=1	1271.88	600.309	98.098	1694.44	3754.01	1191.56	1712.39	1375.39	1466.19
11	2.65	2.65	tr|I6YG71|I6YG71_MYCTU	1	DNA-directed RNA polymerase subunit alpha OS=Mycobacterium tuberculosis (strain ATCC 25618 / H37Rv) GN=rpoA PE=3 SV=1	203946	200858	207305	460005	561073	600430	347218	375059	390234
12	2.3	2.3	tr|I6Y5F9|I6Y5F9_MYCTU	2	Potassium-transporting ATPase B chain OS=Mycobacterium tuberculosis (strain ATCC 25618 / H37Rv) GN=kdpB PE=3 SV=1	245.536	291.839	149.335	125.286	183.916	174.794	299.459	169.528	154.256
13	2.3	86.8	tr|I6WZ62|I6WZ62_MYCTU	2	30S ribosomal protein S8 OS=Mycobacterium tuberculosis (strain ATCC 25618 / H37Rv) GN=rpsH PE=3 SV=1	1491.4	1121.62	2020.44	804.086	2798.73	447.895	429.607	486.214	382.108
14	2.07	2.07	tr|I6YD59|I6YD59_MYCTU	1	Bacterioferritin BfrB OS=Mycobacterium tuberculosis (strain ATCC 25618 / H37Rv) GN=RVBD_3841 PE=4 SV=1	101.634	127.251	429.875	550.723	96.8435	377.568	798.99	594.277	669.257
15	2.05	2.05	tr|B5TV88|B5TV88_MYCTU	1	10 kDa culture filtrate protein OS=Mycobacterium tuberculosis (strain ATCC 25618 / H37Rv) GN=cfp-10 PE=4 SV=1	20082.2	22218.5	20568.9	38592.5	47693.2	48678.5	60062.5	63166.2	65326
16	2.04	63.1	tr|O53507|O53507_MYCTU	1	Geranylgeranyl pyrophosphate synthetase IdsA2 OS=Mycobacterium tuberculosis (strain ATCC 25618 / H37Rv) GN=idsA2 PE=3 SV=1	14767.7	16047.5	15379.7	41177.4	45361.7	42464.2	31576.2	34355.9	31356.8
17	2.01	2.01	tr|O05779|O05779_MYCTU	1	Cell division ATP-binding protein FtsE OS=Mycobacterium tuberculosis (strain ATCC 25618 / H37Rv) GN=ftsE PE=3 SV=1	72.9482	120.17	119.199	65.307	96.4312	145.312	560.012	116.96	138.195
18	2	2	tr|I6XD05|I6XD05_MYCTU	1	Antitoxin VapB36 OS=Mycobacterium tuberculosis (strain ATCC 25618 / H37Rv) GN=RVBD_1982A PE=4 SV=1	22803.5	23110	25944.9	41793.9	50155.7	53302.6	44588.3	49158.5	51835.5
19	2	2	tr|I6XYA5|I6XYA5_MYCTU	1	ATP-dependent dethiobiotin synthetase BioD OS=Mycobacterium tuberculosis (strain ATCC 25618 / H37Rv) GN=bioD PE=3 SV=1	63.4525	119.453	164.395	454.712	148.544	393.31	347.115	166.253	214.732
20	2	2	tr|I6Y5E8|I6Y5E8_MYCTU	1	Ribose-phosphate pyrophosphokinase OS=Mycobacterium tuberculosis (strain ATCC 25618 / H37Rv) GN=prs PE=3 SV=1	62.0561	80.4739	92.502	255.065	193.986	208.873	304.449	130.68	186.901
21	1.64	44.6	tr|I6Y2N2|I6Y2N2_MYCTU	1	UPF0182 protein RVBD_0064 OS=Mycobacterium tuberculosis (strain ATCC 25618 / H37Rv) GN=RVBD_0064 PE=3 SV=1	6937.31	2296.9	7601.47	4285.77	2996.68	33446.6	7311.26	24369.2	5193.62
22	1.58	1.58	tr|O50402|O50402_MYCTU	1	Enoyl-CoA hydratase EchA18 OS=Mycobacterium tuberculosis (strain ATCC 25618 / H37Rv) GN=echA18 PE=3 SV=1	2694.59	3624.13	822.473	2588.9	19936.3	17084.4	7454.29	2691.66	1379.6
23	1.31	1.31	tr|I6Y7U2|I6Y7U2_MYCTU	1	RNA polymerase sigma factor SigK OS=Mycobacterium tuberculosis (strain ATCC 25618 / H37Rv) GN=RVBD_0445c PE=4 SV=1	116597	87472.1	117804	119261	127303	142653	95653	96744.4	84724.6
24	0.86	33.8	tr|I6Y1A3|I6Y1A3_MYCTU	1	Uncharacterized protein OS=Mycobacterium tuberculosis (strain ATCC 25618 / H37Rv) GN=RVBD_2635 PE=4 SV=1	457.284	32.6865	224.175	190.321	434.928	292.645	198.884	316.472	259.344
25	0.78	0.78	tr|I6Y1Y2|I6Y1Y2_MYCTU	1	Ribosome-recycling factor OS=Mycobacterium tuberculosis (strain ATCC 25618 / H37Rv) GN=frr PE=3 SV=1	22570	27069.4	66214.8	6625.47	32650.8	15353.5	68759.5	39829.4	72749.4
26	0.72	0.72	tr|L7N687|L7N687_MYCTU	0	Methyltransferase OS=Mycobacterium tuberculosis (strain ATCC 25618 / H37Rv) GN=Rv3322c PE=4 SV=1	33976.1	41310.5	35779.4	71508.7	83027.6	92378.1	106505	127546	119720
27	0.56	49.1	tr|I6XB76|I6XB76_MYCTU	0	Transposase OS=Mycobacterium tuberculosis (strain ATCC 25618 / H37Rv) GN=RVBD_1313c PE=4 SV=1	28642.1	30128.8	27208.9	40168.4	48383.9	53186.9	52054.7	62402	61388.7
28	0.51	0.51	tr|I6Y893|I6Y893_MYCTU	0	30S ribosomal protein S14 OS=Mycobacterium tuberculosis (strain ATCC 25618 / H37Rv) GN=rpsN PE=3 SV=1	290.218	16208	180.742	33770.9	1563.18	6311.77	18004.6	803.922	3978.2
29	0.41	0.41	tr|I6Y4V2|I6Y4V2_MYCTU	0	Uncharacterized protein OS=Mycobacterium tuberculosis (strain ATCC 25618 / H37Rv) GN=Rv0804 PE=4 SV=1	26450.7	26498.3	27018.6	43326.7	50750.6	55027.1	53006.6	55456.8	54091.1
30	0.37	0.37	tr|O86361|O86361_MYCTU	0	Acetyl-CoA acyltransferase FadA2 OS=Mycobacterium tuberculosis (strain ATCC 25618 / H37Rv) GN=fadA2 PE=3 SV=1	1362.13	3061.11	1315.75	4084.36	2273.82	3604.37	1960.07	2262.44	1773.58
31	0.28	0.28	tr|P96271|P96271_MYCTU	0	HAD ATPase, P-type, family IC CtpH OS=Mycobacterium tuberculosis (strain ATCC 25618 / H37Rv) GN=ctpH PE=4 SV=1	246976	287288	279494	351566	408827	453226	590548	585438	646259
32	0.26	0.26	tr|I6WZ02|I6WZ02_MYCTU	0	50S ribosomal protein L10 OS=Mycobacterium tuberculosis (strain ATCC 25618 / H37Rv) GN=rplJ PE=3 SV=1	5722.19	6349.39	4413.08	24121.3	28087.8	30706.6	35011	37427.6	38451.4
33	0.21	0.21	tr|I6X8R2|I6X8R2_MYCTU	0	Probable zinc metalloprotease Zmp1 OS=Mycobacterium tuberculosis (strain ATCC 25618 / H37Rv) GN=zmp1 PE=4 SV=1	23590.5	5164.08	20720.4	12449.3	9710.34	7854.18	12875.4	58375.1	11497.4
34	0.2	0.2	tr|I6YA62|I6YA62_MYCTU	0	Antitoxin VapB21 OS=Mycobacterium tuberculosis (strain ATCC 25618 / H37Rv) GN=RVBD_2758c PE=4 SV=1	660.527	24132.7	26754.4	15127	19333.2	101871	49969.4	33258.3	118459
35	0.17	0.17	tr|I6XDZ0|I6XDZ0_MYCTU	0	Uncharacterized protein OS=Mycobacterium tuberculosis (strain ATCC 25618 / H37Rv) GN=RVBD_2295 PE=4 SV=1	7448.7	6333.12	3167.78	11874.3	9222.01	13618	5614.82	6371.46	7182.29
36	0.17	0.17	tr|I6Y7R3|I6Y7R3_MYCTU	0	Serine/threonine-protein kinase PknG OS=Mycobacterium tuberculosis (strain ATCC 25618 / H37Rv) GN=RVBD_0410c PE=4 SV=1	42824.9	44827.7	43918.8	80598.3	91759.7	104497	57957	64033.1	67479.4
37	0.17	36.6	tr|I6Y3K7|I6Y3K7_MYCTU	0	Adenylosuccinate synthetase OS=Mycobacterium tuberculosis (strain ATCC 25618 / H37Rv) GN=purA PE=3 SV=1	1241.73	670.447	244.371	10282.6	1346.65	14458.3	8971.83	1231.5	1095.99
38	0.15	0.15	tr|O33321|O33321_MYCTU	0	Possible transcriptional regulatory protein (Probably Lrp/AsnC-family) OS=Mycobacterium tuberculosis (strain ATCC 25618 / H37Rv) GN=Rv2779c PE=4 SV=3	3363.43	3257.29	1825.77	7055.52	10808.9	9524.7	9816.04	9730.14	11443.9
39	0.15	27.4	tr|I6XFW7|I6XFW7_MYCTU	0	Acetolactate synthase small subunit IlvN OS=Mycobacterium tuberculosis (strain ATCC 25618 / H37Rv) GN=RVBD_3002c PE=4 SV=1	249	209.716	98.0375	6517.61	6181.12	5069.12	4524.92	921.768	208.033
40	0.15	15.5	tr|I6Y5U3|I6Y5U3_MYCTU	0	Transmembrane transporter MmpL10 OS=Mycobacterium tuberculosis (strain ATCC 25618 / H37Rv) GN=RVBD_1183 PE=4 SV=1	2353.6	1003.31	878.635	1066.13	2950.61	13257.2	4221.86	5314.06	1583.9
41	0.14	0.14	tr|I6XXR2|I6XXR2_MYCTU	0	Non-canonical purine NTP pyrophosphatase OS=Mycobacterium tuberculosis (strain ATCC 25618 / H37Rv) GN=RVBD_1341 PE=3 SV=1	1570.69	1658.13	1878.63	2780.9	3211.15	4178.26	6771.58	6251.59	5111.28
42	0.14	68.2	sp|P9WH75|RIR1_MYCTU	0	Ribonucleoside-diphosphate reductase subunit alpha OS=Mycobacterium tuberculosis (strain ATCC 25618 / H37Rv) GN=nrdE PE=1 SV=1	128.998	102.744	61.6434	169.29	1004.55	518.514	140.109	147.987	506.531
43	0.13	0.13	tr|I6Y193|I6Y193_MYCTU	0	Hypoxic response protein 1 Hrp1 OS=Mycobacterium tuberculosis (strain ATCC 25618 / H37Rv) GN=RVBD_2626c PE=4 SV=1	1511.22	717.342	1396.63	3236.55	4993.32	3396.91	827.966	2017.39	3945.72
44	0.13	0.13	tr|I6Y844|I6Y844_MYCTU	0	Ferredoxin FdxA OS=Mycobacterium tuberculosis (strain ATCC 25618 / H37Rv) GN=RVBD_2007c PE=4 SV=1	55.7468	62.3471	32.648	53.5106	5.11672	65.307	47.0225	65.2933	22.4451
45	0.12	0.12	tr|P96877|P96877_MYCTU	0	Uncharacterized protein OS=Mycobacterium tuberculosis (strain ATCC 25618 / H37Rv) GN=Rv3272 PE=4 SV=1	5439.72	2546.84	4291.91	4041.23	6350.25	14399.5	535.296	6202.1	4186.54
46	0.12	11.5	tr|I6XH42|I6XH42_MYCTU	0	Uncharacterized protein OS=Mycobacterium tuberculosis (strain ATCC 25618 / H37Rv) GN=RVBD_3404c PE=4 SV=1	1403.88	779.397	1577.15	1769.99	3457.17	2923.86	3901.51	6536.13	12813.5
47	0.11	0.11	tr|I6Y0U0|I6Y0U0_MYCTU	0	NAD-dependent glutamate dehydrogenase Gdh OS=Mycobacterium tuberculosis (strain ATCC 25618 / H37Rv) GN=RVBD_2476c PE=4 SV=1	1360.85	509.789	213.691	3624.65	2574.19	1547.12	3797.94	1810.78	4313.88
48	0.11	35	tr|P96834|P96834_MYCTU	0	NAD(P) transhydrogenase subunit beta OS=Mycobacterium tuberculosis (strain ATCC 25618 / H37Rv) GN=pntB PE=3 SV=1	31.6484	222.582	65.329	32.6975	110.986	127.31	65.307	425.166	120.962
49	0.1	0.1	tr|B5TV89|B5TV89_MYCTU	0	6 kDa early secretory antigenic target OS=Mycobacterium tuberculosis (strain ATCC 25618 / H37Rv) GN=esat-6 PE=4 SV=1	141.2	155.266	117.049	156.783	129.985	250.815	226.535	154.74	241.369
50	0.1	0.1	tr|I6Y4C2|I6Y4C2_MYCTU	0	Uncharacterized protein OS=Mycobacterium tuberculosis (strain ATCC 25618 / H37Rv) GN=RVBD_0647c PE=4 SV=1	96.6202	455.032	98.043	245.162	326.699	205.828	109.779	334.679	645.609
51	0.1	0.1	tr|O53978|O53978_MYCTU	0	Conserved protein OS=Mycobacterium tuberculosis (strain ATCC 25618 / H37Rv) GN=Rv1977 PE=3 SV=1	242.413	2211.56	1775.7	3267.62	3563.95	1182.8	520.339	238.673	8086.38
52	0.09	0.09	tr|I6Y150|I6Y150_MYCTU	0	GTP pyrophosphokinase RelA OS=Mycobacterium tuberculosis (strain ATCC 25618 / H37Rv) GN=RVBD_2583c PE=3 SV=1	246.202	1480.91	1180.38	2865.25	2404.87	758.023	490.513	885.881	1893.22
53	0.09	0.09	tr|L0T9U5|L0T9U5_MYCTU	0	Probable PhiRv1 phage protein OS=Mycobacterium tuberculosis (strain ATCC 25618 / H37Rv) GN=Rv1575 PE=4 SV=1	171.006	32.659	30.285	214.007	637.178	1586.72	924.645	674.896	1651.65
54	0.08	0.08	tr|I6Y8B5|I6Y8B5_MYCTU	0	Enoyl-CoA hydratase EchA3 OS=Mycobacterium tuberculosis (strain ATCC 25618 / H37Rv) GN=echA3 PE=4 SV=1	3548.88	7653.28	6491.73	11915.4	14949.5	14500.9	14737.9	12272.1	12261.2
55	0.08	30.1	tr|I6X9I6|I6X9I6_MYCTU	0	DNA-directed RNA polymerase subunit beta' OS=Mycobacterium tuberculosis (strain ATCC 25618 / H37Rv) GN=rpoC PE=3 SV=1	403.313	147.868	95.1936	1674.28	3140.74	964.602	2964.09	1196.19	823.878
56	0.08	67.4	tr|I6Y586|I6Y586_MYCTU	0	Succinyl-CoA ligase [ADP-forming] subunit beta OS=Mycobacterium tuberculosis (strain ATCC 25618 / H37Rv) GN=sucC PE=3 SV=1	8144.46	6354.49	9554.42	6839.08	4724.2	4690.49	6803.91	4348.28	1851.39
57	0.07	0.07	tr|I6YB49|I6YB49_MYCTU	0	Conserved protein OS=Mycobacterium tuberculosis (strain ATCC 25618 / H37Rv) GN=Rv3091 PE=4 SV=1	621.748	9708.47	4337.02	7373.6	10191.9	8638.78	4409.5	7820.72	7202.91
58	0.07	0.07	tr|I6YCP7|I6YCP7_MYCTU	0	Uncharacterized protein OS=Mycobacterium tuberculosis (strain ATCC 25618 / H37Rv) GN=Rv3662c PE=4 SV=1	95.9066	231.682	163.339	133.718	229.966	162.906	227.574	260.582	352.667
59	0.07	0.07	tr|I6YF03|I6YF03_MYCTU	0	Alpha-1,4-glucosyltransferase OS=Mycobacterium tuberculosis (strain ATCC 25618 / H37Rv) GN=RVBD_3032 PE=4 SV=1	2911.51	3866.93	4107.64	8649.67	8633.66	11695.8	9213.03	1064.44	970.206
60	0.07	0.07	tr|O06180|O06180_MYCTU	0	Uncharacterized protein OS=Mycobacterium tuberculosis (strain ATCC 25618 / H37Rv) GN=Rv1535 PE=4 SV=1	32.6535	115.26	65.307	32.6975	32.6755	28.3188	21.6022	32.6535	184.818
61	0.07	0.07	tr|P96391|P96391_MYCTU	0	Uncharacterized protein OS=Mycobacterium tuberculosis (strain ATCC 25618 / H37Rv) GN=Rv0209 PE=4 SV=1	5531.06	4115.73	4872.44	6616.05	8463.3	7949.07	8657.71	9354.06	8073.46
62	0.07	0.07	tr|Q10782|Q10782_MYCTU	0	Ketoacyl reductase OS=Mycobacterium tuberculosis (strain ATCC 25618 / H37Rv) GN=Rv1544 PE=3 SV=1	30.0412	32.659	50.3521	59.2862	32.6535	32.67	94.3724	2.88828	32.67
63	0.07	31.4	tr|I6X566|I6X566_MYCTU	0	Soluble pyridine nucleotide transhydrogenase OS=Mycobacterium tuberculosis (strain ATCC 25618 / H37Rv) GN=sthA PE=3 SV=1	5947.62	11390.2	8683.38	13733.2	12775.4	11597.8	12457	20811.8	18962.5
64	0.07	36.1	tr|I6XBR5|I6XBR5_MYCTU	0	DNA polymerase III alpha subunit DnaE1 OS=Mycobacterium tuberculosis (strain ATCC 25618 / H37Rv) GN=RVBD_1547 PE=3 SV=1	519.61	393.127	276.05	124.758	1462.93	199.08	1096.39	933.2	1049.2
65	0.07	39.8	tr|I6XFA9|I6XFA9_MYCTU	0	Acyl-CoA dehydrogenase FadE21 OS=Mycobacterium tuberculosis (strain ATCC 25618 / H37Rv) GN=fadE21 PE=3 SV=1	2540.98	1665.79	1568.81	7366.85	435.998	2040.43	4493.75	2546.25	1354.99
66	0.07	12.5	tr|I6Y124|I6Y124_MYCTU	0	Uncharacterized protein OS=Mycobacterium tuberculosis (strain ATCC 25618 / H37Rv) GN=RVBD_2557 PE=4 SV=1	197.939	371.549	3385.95	1328	7269.38	1749.13	1123.4	5368.53	654.989
67	0.07	57	tr|I6Y309|I6Y309_MYCTU	0	Adenosylhomocysteinase OS=Mycobacterium tuberculosis (strain ATCC 25618 / H37Rv) GN=ahcY PE=3 SV=1	9415.52	10837.5	9833.86	8118.29	9972.49	13497	9433.82	8328.3	10741.3
68	0.06	0.06	tr|I6YB35|I6YB35_MYCTU	0	Pyruvate kinase OS=Mycobacterium tuberculosis (strain ATCC 25618 / H37Rv) GN=RVBD_1617 PE=3 SV=1	95.4863	127.382	336.24	262.6	510.837	352.189	441.185	529.012	461.841
69	0.06	0.06	tr|P96900|P96900_MYCTU	0	Probable transcriptional regulatory protein (Probably TetR-family) OS=Mycobacterium tuberculosis (strain ATCC 25618 / H37Rv) GN=Rv3295 PE=4 SV=1	4864.4	1609.79	1437.8	1224.89	2627.33	4781.96	3189.82	432.765	2298.14
70	0.06	17.9	tr|I6Y4Q0|I6Y4Q0_MYCTU	0	Ferredoxin-dependent glutamate synthase [NADPH] large subunit GltB OS=Mycobacterium tuberculosis (strain ATCC 25618 / H37Rv) GN=RVBD_3859c PE=4 SV=1	3200.72	1758.45	5952.45	7713.24	6316.23	5759.71	3238.41	6638.7	7865.16
71	0.06	44.2	tr|I6YC25|I6YC25_MYCTU	1	60 kDa chaperonin OS=Mycobacterium tuberculosis (strain ATCC 25618 / H37Rv) GN=groL PE=3 SV=1	431.75	1794.1	3023.07	3893.28	867.919	2744.88	4051.17	154.761	1932.35
72	0.05	0.05	tr|I6Y056|I6Y056_MYCTU	0	Uncharacterized protein OS=Mycobacterium tuberculosis (strain ATCC 25618 / H37Rv) GN=RVBD_2190c PE=4 SV=1	14552.4	12465.9	16081.4	24445.6	24289.3	28797.2	33433.4	30371.4	26272.6
73	0.05	0.05	tr|I6Y7Z2|I6Y7Z2_MYCTU	0	Pyrroline-5-carboxylate reductase OS=Mycobacterium tuberculosis (strain ATCC 25618 / H37Rv) GN=RVBD_0500 PE=3 SV=1	396.671	199.369	3845.41	8223.35	4077.95	2682.35	1693.16	5616.64	389.212
74	0.05	0.05	tr|O53969|O53969_MYCTU	0	MCE-family protein Mce3C OS=Mycobacterium tuberculosis (strain ATCC 25618 / H37Rv) GN=mce3C PE=4 SV=3	1990.71	457.475	2216.84	12390.9	12793.4	15856.5	13625.1	13563.3	279.619
75	0.05	32.3	tr|I6X082|I6X082_MYCTU	0	Enoyl-CoA hydratase EchA8 OS=Mycobacterium tuberculosis (strain ATCC 25618 / H37Rv) GN=RVBD_1070c PE=3 SV=1	1277.09	3525.69	984.154	1911.56	7497.69	6272.62	7392.63	2286.96	1350.59
76	0.05	39.6	tr|I6XEE4|I6XEE4_MYCTU	0	ChvD family ATP-binding cassette protein OS=Mycobacterium tuberculosis (strain ATCC 25618 / H37Rv) GN=RVBD_2477c PE=3 SV=1	11357.4	10620.7	703.021	21099.7	5155.92	20916.4	11483.8	11002.5	3116.6
77	0.05	30.4	tr|I6XFG3|I6XFG3_MYCTU	0	Proline--tRNA ligase OS=Mycobacterium tuberculosis (strain ATCC 25618 / H37Rv) GN=proS PE=3 SV=1	43842.3	44792.4	45284.7	77520.8	96588	3740.54	141127	3952.74	156250
78	0.05	20	tr|I6XYS2|I6XYS2_MYCTU	0	Uncharacterized protein OS=Mycobacterium tuberculosis (strain ATCC 25618 / H37Rv) GN=RVBD_1702c PE=4 SV=1	2712.12	2951.38	1850.04	1987.52	2319.5	3775.6	2421.91	4088	3800.58
79	0.05	49.2	tr|I6Y0P9|I6Y0P9_MYCTU	0	Alkyl hydroperoxide reductase AhpC OS=Mycobacterium tuberculosis (strain ATCC 25618 / H37Rv) GN=RVBD_2428 PE=4 SV=1	2854.58	1801.72	2046.95	4558.51	12001.5	2502.73	5794.52	7065.37	10735.8
80	0.05	16.1	tr|I6Y1U7|I6Y1U7_MYCTU	0	Translation initiation factor IF-2 OS=Mycobacterium tuberculosis (strain ATCC 25618 / H37Rv) GN=infB PE=3 SV=1	350.038	715.927	1961.17	4917.02	2304.81	2719.43	3450.1	3501.34	3291.4
81	0.05	5.8	tr|I6Y2M1|I6Y2M1_MYCTU	0	Cytochrome P450 141 Cyp141 OS=Mycobacterium tuberculosis (strain ATCC 25618 / H37Rv) GN=RVBD_3121 PE=3 SV=1	842.676	957.687	439.032	641.465	3072.1	685.603	1971.45	2577.2	320.22
82	0.05	33.5	tr|I6YAI4|I6YAI4_MYCTU	0	Transposase OS=Mycobacterium tuberculosis (strain ATCC 25618 / H37Rv) GN=RVBD_2885c PE=4 SV=1	6601.65	3817.67	6205.06	3288.89	6096.05	2694.98	1491.01	965.087	4348.26
83	0.05	30.5	tr|O06291|O06291_MYCTU	0	Probable serine protease HtrA (DEGP protein) OS=Mycobacterium tuberculosis (strain ATCC 25618 / H37Rv) GN=htrA PE=4 SV=3	1599.29	391.603	1431.85	264.964	328.459	2469.75	1664.49	3352.16	857.601

## Sheet: BND High-conf Normalized data
Gene name/ORF names	Uniprot ID	Name	12HRS - 1	12HRS - 2	12HRS - 3	24HRS - 1	24HRS - 2	24HRS - 3	48HRS - 1	48HRS - 2	48HRS - 3	12HRS MEAN	24HRS MEAN	48HRS MEAN
lacZ			100	100	100	100	100	100	100	100	100	100	100	100
hsp	tr|O53673|O53673_MYCTU	Heat shock protein Hsp OS=Mycobacterium tuberculosis (strain ATCC 25618 / H37Rv) GN=hsp PE=3 SV=1	159.739	142.276	184.06	945.827	1467.54	181.362	3531.88	1267.79	380.766	162.025	864.91	1726.81
pks2	tr|I6X8F1|I6X8F1_MYCTU	Polyketide synthase Pks2 OS=Mycobacterium tuberculosis (strain ATCC 25618 / H37Rv) GN=RVBD_3825c PE=4 SV=1	73.8542	69.5862	97.2681	368.067	367.147	127.384	1458.22	1046.27	145.804	80.2362	287.533	883.434
hspX	tr|I6Y869|I6Y869_MYCTU	Heat shock protein HspX OS=Mycobacterium tuberculosis (strain ATCC 25618 / H37Rv) GN=RVBD_2031c PE=3 SV=1	17.6992	6.05619	22.8859	53.6256	296.869	14.4922	710.613	62.3917	16.6075	15.5471	121.662	263.204
tuf	tr|I6Y4F5|I6Y4F5_MYCTU	Elongation factor Tu OS=Mycobacterium tuberculosis (strain ATCC 25618 / H37Rv) GN=tuf PE=3 SV=1	681.858	728.729	948.576	4655.52	4450.13	1315.17	24019	18945.3	2889.26	786.388	3473.61	15284.5
Rv3779	tr|P72045|P72045_MYCTU	Decaprenol GalNH2-dependent GalNH2 transferase OS=Mycobacterium tuberculosis (strain ATCC 25618 / H37Rv) GN=Rv3779 PE=4 SV=2	799.6	718.598	1121.59	4832.52	7162.08	1928.48	8982.74	7285.05	1034.34	879.929	4641.03	5767.37
groEL2	tr|I6Y7T8|I6Y7T8_MYCTU	60 kDa chaperonin OS=Mycobacterium tuberculosis (strain ATCC 25618 / H37Rv) GN=groL PE=3 SV=1	718.618	668.796	1137	3570.94	4731.46	50.9537	10046.6	8227.33	1341.32	841.47	2784.45	6538.42
acpM	tr|I6X3P5|I6X3P5_MYCTU	Acyl carrier protein OS=Mycobacterium tuberculosis (strain ATCC 25618 / H37Rv) GN=acpP PE=3 SV=1	25.3556	16.5056	72.0115	83.8977	134.748	26.9923	156.895	302.335	47.7543	37.9576	81.8792	168.995
htpG	tr|I6Y0E8|I6Y0E8_MYCTU	Chaperone protein HtpG OS=Mycobacterium tuberculosis (strain ATCC 25618 / H37Rv) GN=htpG PE=3 SV=1	42.4496	17.4446	42.8748	285.75	293.495	73.0999	948.706	376.212	125.732	34.2564	217.448	483.55
iniC	tr|I6XV19|I6XV19_MYCTU	Isoniazid inducible protein IniC OS=Mycobacterium tuberculosis (strain ATCC 25618 / H37Rv) GN=RVBD_0343 PE=4 SV=1	29.5001	11.9511	3.14845	93.3739	257.24	18.8897	315.175	190.912	30.3142	14.8665	123.168	178.8
rpoA	tr|I6YG71|I6YG71_MYCTU	DNA-directed RNA polymerase subunit alpha OS=Mycobacterium tuberculosis (strain ATCC 25618 / H37Rv) GN=rpoA PE=3 SV=1	4730.35	3998.73	6653.46	25349	38447	9518.59	63907.6	52060.1	8068.26	5127.51	24438.2	41345.3
kdpB	tr|I6Y5F9|I6Y5F9_MYCTU	Potassium-transporting ATPase B chain OS=Mycobacterium tuberculosis (strain ATCC 25618 / H37Rv) GN=kdpB PE=3 SV=1	5.695	5.81	4.79291	6.90398	12.6027	2.77101	55.1173	23.5314	3.1893	5.43264	7.42589	27.2793
rpsH	tr|I6WZ62|I6WZ62_MYCTU	30S ribosomal protein S8 OS=Mycobacterium tuberculosis (strain ATCC 25618 / H37Rv) GN=rpsH PE=3 SV=1	34.5918	22.3295	64.8459	44.3099	191.781	7.10046	79.0718	67.489	7.90025	40.5891	81.0636	51.487
bfrB	tr|I6YD59|I6YD59_MYCTU	Bacterioferritin BfrB OS=Mycobacterium tuberculosis (strain ATCC 25618 / H37Rv) GN=RVBD_3841 PE=4 SV=1	2.35731	2.53334	13.7968	30.3481	6.63611	5.98556	147.059	82.4886	13.8372	6.22916	14.3233	81.1282
esxB	tr|B5TV88|B5TV88_MYCTU	10 kDa culture filtrate protein OS=Mycobacterium tuberculosis (strain ATCC 25618 / H37Rv) GN=cfp-10 PE=4 SV=1	465.791	442.332	660.158	2126.68	3268.14	771.698	11054.9	8767.79	1350.64	522.76	2055.5	7057.77
idsA2	tr|O53507|O53507_MYCTU	Geranylgeranyl pyrophosphate synthetase IdsA2 OS=Mycobacterium tuberculosis (strain ATCC 25618 / H37Rv) GN=idsA2 PE=3 SV=1	342.524	319.477	493.61	2269.12	3108.37	673.183	5811.79	4768.77	648.316	385.204	2016.89	3742.96
ftsE	tr|O05779|O05779_MYCTU	Cell division ATP-binding protein FtsE OS=Mycobacterium tuberculosis (strain ATCC 25618 / H37Rv) GN=ftsE PE=3 SV=1	1.69197	2.39237	3.82569	3.5988	6.60786	2.30362	103.073	16.2346	2.85724	2.63668	4.17009	40.7218
vapB36	tr|I6XD05|I6XD05_MYCTU	Antitoxin VapB36 OS=Mycobacterium tuberculosis (strain ATCC 25618 / H37Rv) GN=RVBD_1982A PE=4 SV=1	528.909	460.079	832.701	2303.09	3436.87	845.004	8206.74	6823.45	1071.72	607.23	2194.99	5367.3
bioD	tr|I6XYA5|I6XYA5_MYCTU	ATP-dependent dethiobiotin synthetase BioD OS=Mycobacterium tuberculosis (strain ATCC 25618 / H37Rv) GN=bioD PE=3 SV=1	1.47173	2.3781	5.27626	25.0573	10.1788	6.23512	63.8885	23.0768	4.43967	3.04203	13.8238	30.4683
prs	tr|I6Y5E8|I6Y5E8_MYCTU	Ribose-phosphate pyrophosphokinase OS=Mycobacterium tuberculosis (strain ATCC 25618 / H37Rv) GN=prs PE=3 SV=1	1.43934	1.60209	2.96885	14.0556	13.2927	3.31125	56.0356	18.139	3.86426	2.00343	10.2198	26.013
RVBD_0064	tr|I6Y2N2|I6Y2N2_MYCTU	UPF0182 protein RVBD_0064 OS=Mycobacterium tuberculosis (strain ATCC 25618 / H37Rv) GN=RVBD_0064 PE=3 SV=1	160.905	45.7272	243.969	236.171	205.345	530.228	1345.68	3382.57	107.38	150.2	323.914	1611.88
echA18	tr|O50402|O50402_MYCTU	Enoyl-CoA hydratase EchA18 OS=Mycobacterium tuberculosis (strain ATCC 25618 / H37Rv) GN=echA18 PE=3 SV=1	62.4989	72.1501	26.3973	142.664	1366.12	270.837	1372.01	373.616	28.5239	53.6821	593.207	591.382
sigK	tr|I6Y7U2|I6Y7U2_MYCTU	RNA polymerase sigma factor SigK OS=Mycobacterium tuberculosis (strain ATCC 25618 / H37Rv) GN=RVBD_0445c PE=4 SV=1	2704.37	1741.41	3780.92	6572.01	8723.3	2261.47	17605.5	13428.6	1751.72	2742.24	5852.26	10928.6
